# Supplementary material for: Accuracy of glomerular filtration rate equations for chronic kidney disease patients at the G3a stage: a single-center cross-sectional study
Source: BMC Res Notes. 2017 Feb 24;10:107. doi: 10.1186/s13104-017-2400-8 (PMC5399329; doi:10.1186/s13104-017-2400-8)
Supplement: Supplementary file 1 — Additional file 1. The initial data of the GFR evaluation in G3A stage. The data is all the initial information of GFR evaluation in G3A stage of Chinese patients. It includes the general information of the patients, and the measuring variables of the patients. [file 13104_2017_2400_MOESM1_ESM.xlsx]

## Sheet: Sheet1
ID	gender	age	GFR date	biochemistry date	height_cm	wt_Kg	BSA（m^2)	LKidney area_cm^2	RKidney area_cm^2	LKidney depth_cm	RKidney depth_cm	LGFR	RGFR	GFR_DTPA	Time to peak_L	Time to peak_R	Peak to 1/2peak _L	Peak to 1/2peak_R	disease date	blood routine test date	WBC(10^9/L)	neutrophile	lymphocyte	NLR	RBC(10^12/L)	HGB(g/L)	Hct	PLT(10^9/L)	24h proteinuria	biochemistry date	albumin	BUN(mmol/L)	Cr(umol/L)	UA(umol/L)	GFR_MDRD	GFR_CMDRD	Scr/k	GFR_EPI	GFR_EPI2
1	1	42	2013-11-01	2013-11-10	160	60	1.62	71.11	26.57	5.65	5.69	59.04	14.66	73.7	2.18	16.18	11.5	22.28	2013-10-29	2013-11-10	7.6	5.8	1	5.8	3.8	121	0.364	181	/	2013-11-10	34.4	4.2	80	195	72.3211	88.955	1.29282	85.266	85.266
2	2	58	2013-11-01	2013-10-30	166	78	1.86	96.9	43.76	6.9	6.95	60.71	6.55	67.26	17.67	1.17	NA	24.46	2013-10-29	2013-10-30	8	4.3	2.7	1.59259	4.24	138	0.414	193	/	2013-10-30	40.1	10.8	164	291	29.5832	36.3873	2.06134	39.1263	39.1263
3	1	20	2013-11-01	2013-11-19	156	39	1.33	47.67	60.95	4	4.03	9.85	68.43	78.28	1.66	4.66	NA	26.34	2013-10-18	2013-11-19	15.9	13.5	1.6	8.4375	4.15	101	0.32	375	/	2013-11-19	44.7	6.3	41	217	181.84	223.663	0.662573	155.438	155.438
4	2	58	2013-11-01	2013-10-31	172	80	1.93	76.58	92.21	6.84	6.89	37.15	44.84	81.99	4.69	19.69	15.68	NA	2013-10-30	2013-11-12	8.8	7.5	0.7	10.7143	3.85	126	0.38	166	/	2013-10-31	46.5	6.8	68	380	81.707	100.5	0.854701	100.069	100.069
5	1	71	2013-11-01	2013-11-11	150	50	1.43	71.11	59.39	5.1	5.13	46.23	48.09	94.32	9.19	5.19	77.91	15.48	2013-10-29	2013-11-21	4.3	2.6	1.1	2.36364	3.28	101	0.301	178	/	2013-11-11	33.5	16.2	90	164	56.7478	69.7998	1.45443	60.3199	60.3199
6	2	28	2013-11-01	2013-10-31	177	55	1.68	89.87	92.21	4.8	4.83	82.73	32.44	115.17	5.2	19.2	7.5	NA	2013-10-30	2013-10-31	5.7	3.3	2	1.65	4.58	146	0.44	243	/	2013-10-31	46.9	5.5	74	174	85.918	105.679	0.930116	119.324	119.324
7	2	38	2013-11-01	2013-11-04	167	77.5	1.87	65.64	67.99	6.83	6.89	20.21	22.4	42.61	8.13	8.63	20.49	19.23	2013-10-30	2013-11-04	4.6	2.7	1.4	1.92857	4	133	0.39	133	2.59	2013-11-04	37.3	9.6	164	470	32.2348	39.6488	2.06134	45.0282	45.0282
8	2	45	2013-11-01	2013-11-03	168	73	1.83	105.5	44.54	6.44	6.48	67.44	19.29	86.73	2.67	3.17	12.5	16	2013-10-29	2013-10-29	6.4	3.6	2.1	1.71429	4.65	151	0.46	289	0.15	2013-11-03	47	4.1	78	282	73.4296	90.3184	0.980392	103.626	103.626
9	2	53	2013-11-01	2013-10-31	167	83	1.92	83.62	70.33	7.26	7.31	63.81	51.98	115.79	3.15	2.65	10	6.5	2013-10-30	2013-10-31	7.7	4.9	2	2.45	4.67	145	0.433	198	/	2013-10-31	38.4	6.3	59	287	98.0301	120.577	0.741579	109.874	109.874
10	1	66	2013-11-01	2013-10-31	163	64	1.69	61.74	51.58	5.88	5.92	15.28	23.42	38.7	11.71	8.21	23.87	43.62	2013-10-30	2013-10-31	7.8	4.3	2.7	1.59259	3.96	120	0.36	150	/	2013-10-31	39.2	7.7	96	452	53.4616	65.7578	1.55139	57.7867	57.7867
11	1	44	2013-11-02	2013-10-29	170	73.5	1.85	77.36	69.55	6.41	6.45	73.5	49.09	122.59	2.18	2.68	13	9.5	2013-10-28	2013-10-29	7.2	4.4	2.3	1.91304	4.63	132	0.404	197	0.02	2013-10-29	46.4	3.64	59	219	101.804	125.219	0.953458	116.503	116.503
12	2	83	2013-11-02		176	58	1.71	55.48	53.92	5.05	5.08	27.16	40	67.16	19.13	8.63	NA	NA	2013-10-24	2013-11-13	8.6	6.3	1.2	5.25	3.11	95	0.29	333	/						#DIV/0!	#DIV/0!	0	#DIV/0!	#DIV/0!
13	1	63	2013-11-02	2013-11-11	161	75	1.79	71.11	64.08	0.85	0.9	15.44	16.22	31.66	18.24	11.24	NA	NA	2013-10-31	2013-11-11	8.4	6.7	0.9	7.44444	3.89	113	0.338	151	/	2013-11-11	42.6	3.9	80	179	66.6068	81.9264	1.29282	73.5716	73.5716
14	2	61天	2013-11-02	2013-11-01	60	4.5	0.26	22.66	22.66	1.69	1.7	38.46	43.1	81.56	19.73	19.73	NA	NA	2013-10-31	2013-11-01	16.9	7.8	6.2	1.25806	2.71	77	0.236	599	/	2013-11-01	39.7	2.1	26	181	#VALUE!	#VALUE!	0.326797	#VALUE!	#VALUE!
15	1	30	2013-11-02	2013-11-08	156	56	1.55	77.36	78.93	5.44	5.47	64.96	27.65	92.61	3.18	4.18	19.16	22.93	2013-11-14	2013-11-14	15.5	13.5	0.8	16.875	3.91	119	0.37	135	/	2013-11-08	41.9	5	74	311	84.723	104.209	1.19586	101.934	101.934
16	1	58	2013-11-02	2013-10-31	165	69	1.76	69.55	62.52	6.22	6.26	37.53	43.69	81.22	1.64	2.64	8.5	10	2013-10-30	2013-10-31	8.3	5.8	1.6	3.625	5.17	148	0.43	137	/	2013-10-31	50	5.11	67	319	83.1159	102.233	1.08274	94.4224	94.4224
17	2	46	2013-11-02	2013-11-05	172	71	1.84	67.21	60.95	6.18	6.19	22.53	25.75	48.28	3.14	3.14	NA	29.79	2013-10-31	2013-11-05	5.3	3.1	1.5	2.06667	3.66	111	0.341	176	/	2013-11-05	44	13.01	209	454	23.4402	28.8315	2.62695	31.7517	31.7517
18	1	43	2013-11-03	2013-11-29	164	60	1.65	28.13	26.57	5.53	5.57	2.73	4.07	6.8	1.18	1.18	8.5	32.33	2013-10-28	2013-11-24	4.4	3.3	0.6	5.5	3.58	104	0.31	161	2.53	2013-11-29	40.8	7.6	363	167	12.5668	15.4571	5.86619	13.603	13.603
19	2	62	2013-11-03	2013-11-10	170	78	1.89	37.51	37.51	6.76	6.8	9.35	9.94	19.29	3.68	4.18	53.15	NA	2013-11-01	2013-11-10	12.7	10.3	1.5	6.86667	2.75	84	0.25	324	/	2013-11-10	31.6	13.7	213	437	21.5846	26.5491	2.67722	27.7333	27.7333
20	1	47	2013-11-03	2013-11-06	160	64	1.44	24.23	29.7	5.98	6.02	1.44	3.21	4.65	3.69	1.69	NA	NA	2013-11-06	2013-11-06	5.3	2.9	1.8	1.61111	2.62	78	0.24	286	2.26	2013-11-06	33.6	16.5	51	315	118.844	146.179	0.824176	119.675	119.675
21	1	65	2013-11-03	2013-10-29	160	60	1.62	57.05	59.39	5.65	5.69	44.75	51.77	96.52	2.61	2.11	6	8	2013-10-28	2013-10-29	3.9	2.4	1.2	2	4.19	118	0.364	236	0.02	2013-10-29	44.6	5.8	43	237	135.49	166.652	0.694893	111.55	111.55
22	2	22	2013-11-04	2013-11-13	175	60	1.73	54.7	60.95	5.23	5.26	18.65	26.1	44.75	1.16	1.16	54.86	141.19	2013-11-02	2013-11-03	8.9	7.4	0.8	9.25	3.26	98	0.28	116	3.23	2013-11-13	36.8	20.3	635	430	7.55158	9.28844	7.9814	9.80594	9.80594
23	1	64	2013-11-04	2013-11-22	156	59	1.58	57.83	61.76	5.69	5.73	47.57	47.19	94.76	3.63	5.13	14.5	27.5	2013-11-02	2013-11-22	10.8	9.2	0.9	10.2222	3.71	106	0.327	219	/	2013-11-22	29.1	5.7	93	154	55.8042	68.6391	1.50291	60.8975	60.8975
24	2	57	2013-11-04	2013-11-14	178	92	2.1	62.52	67.99	7.52	7.57	10.94	11.99	22.93	1.18	7.18	30.69	NA	2013-10-30	2013-11-14	6.6	5.3	0.8	6.625	2.4	71	0.22	173	8.06	2013-11-14	30.4	19.4	501	461	8.18267	10.0647	6.29713	10.2132	10.2132
25	1	47	2013-11-04	2013-11-08	158	59	1.6	64.08	57.05	5.63	5.67	18.15	14.82	32.97	1.65	1.15	24.66	26.59	2013-11-03	2013-11-08	6.8	5.4	1	5.4	2.03	61	0.18	138	2.87	2013-11-08		34.28	990	342	3.8775	4.76932	15.9987	3.93219	3.93219
26	2	60	2013-11-05	2013-11-02	170	83	1.95	87.52	58.61	7.14	7.19	68.47	16.4	84.87	2.67	19.17	6.5	NA	2013-11-01	2013-11-07	6	4	1.2	3.33333	4.38	143	0.43	171	/	2013-11-02	42.7	7.3	89	291	59.4826	73.1636	1.11865	80.7796	80.7796
27	1	74	2013-11-05	2013-10-29	158	50	1.49	59.39	42.98	4.88	4.91	48.25	39.64	87.89	3.08	3.08	19.52	25.19	2013-10-28	2013-10-29	4.7	2.8	1.2	2.33333	3.29	103	0.31	168	0.08	2013-10-29	40	5.36	66	199	80.4902	99.0029	1.06658	85.9328	85.9328
28	2	64	2013-11-05	2013-11-11	172	60	1.71	105.5	48.45	5.3	5,34	58.43	15.14	73.57	7.6	1.6	18.56	20.85	2013-10-29	2013-11-11	9.9	5.4	3.2	1.6875	3.66	120	0.35	141	13.42	2013-11-11	14.7	15.1	136	473	35.9909	44.2687	1.7094	47.0395	47.0395
29	2	80	2013-11-05		170	70	1.81	50.79	53.14	6.14	6.18	30.84	33.99	64.83	3.58	2.58	9.5	14	2013-11-04	2013-11-25	8.2	6.2	0.9	6.88889	2.98	93	0.28	191	/						#DIV/0!	#DIV/0!	0	#DIV/0!	#DIV/0!
30	2	25	2013-11-05	2013-11-07	173	75	1.89	56.26	47.67	6.42	6.47	24.39	25.65	50.04	4.2	3.7	9.5	8	2013-11-04	2013-11-04	6.7	3.3	2.4	1.375	4.41	138	0.41	163	/	2013-11-07	43.8	4.8	139	625	42.4746	52.2438	1.74711	60.2539	60.2539
31	2	65	2013-11-06	2013-11-21	180	100	2.2	57.05	66.42	8.03	8.09	11.1	18.16	29.26	2.68	2.68	55.55	25.57	2013-11-04	2013-11-21	5.9	4.5	0.5	9	3.63	107	0.318	96	/	2013-11-21	42.8	12.09	294	349	14.7386	18.1285	3.69532	18.392	18.392
32	2	58	2013-11-06	2013-11-13	172	55	1.68	65.64	70.33	4.92	4.95	37.12	48.11	85.23	2.16	2.16	6.5	7.5	2013-11-04	2013-11-13	13.9	11.6	1.2	9.66667	4.36	138	0.413	180	/	2013-11-13	33.4	7.96	118	216	43.2537	53.202	1.48316	58.2519	58.2519
33	2	67	2013-11-06	2013-11-05	172	75	1.88	64.08	59.39	6.46	6.5	36.59	38.1	74.69	3.02	3.52	10.5	8	2013-11-04	2013-11-19	13.4	12.5	0.7	17.8571	4.88	144	0.45	185	/	2013-11-05	40.8	7.32	82	399	63.9317	78.636	1.03067	84.9098	84.9098
34	2	24	2013-11-06	2013-11-05	167	67	1.75	51.58	60.95	6	6.04	20.9	34.13	55.03	2.67	1.17	92.29	NA	2013-11-04	2013-11-05	6.7	4.5	1.5	3	4.17	126	0.38	266	4.92	2013-11-05	33.9	7.8	207	378	27.0482	33.2693	2.60181	37.4915	37.4915
35	2	77	2013-11-06	2013-11-17	175	70	1.85	68.77	72.68	5.98	6.02	29.25	49.29	78.54	19.65	3.65	NA	21.6	2013-11-04	2013-11-17	9.3	7.3	1	7.3	3.8	123	0.373	292	/	2013-11-17	30.2	7.3	79	189	64.8831	79.8062	0.992961	82.3326	82.3326
36	2	48	2013-11-06	2013-11-13	173	59	1.7	67.21	73.46	5.2	5.24	27.45	39.95	67.4	3.16	1.16	47.45	28.17	2013-10-11	2013-11-13	9.2	7.1	1.7	4.17647	2.76	83	0.251	229	/	2013-11-13	24	8.7	164	237	30.7418	37.8124	2.06134	41.9737	41.9737
37	1	53	2013-11-06	2013-11-05	165	46	1.48	75.02	75.02	4.38	4.41	11.53	20.43	31.96	2.19	1.19	5	5.5	2013-11-04	2013-11-05	8.4	5.7	1.9	3	3	87	0.26	293	/	2013-11-05	22.1	11.48	239	271	19.5097	23.997	3.86231	21.017	21.017
38	2	48	2013-11-06	2013-11-05	165	57.5	1.63	85.18	61.74	5.3	5.33	41.3	35.27	76.57	19.59	18.59	NA	NA	2013-11-04	2013-11-05	4.7	2.3	2	1.15	4.74	156	0.474	211	/	2013-11-05	41.5	6.41	103	310	52.5829	64.677	1.29462	73.6551	73.6551
39	2	20	2013-11-06	2013-11-25	170	75	1.86	55.48	46.11	6.52	6.57	13.26	10.47	23.73	1.19	1.19	NA	40.05	2013-11-05	2013-11-05	8.1	5.6	1.7	3.29412	3.47	103	0.31	245	/	2013-11-25	37.1	26.83	648	628	7.52114	9.25101	8.1448	9.70398	9.70398
40	2	45	2013-11-07	2013-11-07	172	79	1.97	67.99	51.58	6.56	6.6	15.16	12.61	27.77	13.69	15.69	28.75	65.45	2013-11-01	2013-11-02	6.5	4	2	2	5.13	162	46&	283	/	2013-11-07	34.8	6.1	108	232	50.4403	62.0415	1.35747	71.0339	71.0339
41	1	71	2013-11-07	2013-11-19	152	39	1.3	52.36	61.74	4.09	4.11	13.15	28.17	41.32	1.74	3.24	11.5	NA	2013-11-05	2013-11-19	4.7	2.8	1.4	2	2.49	82	0.25	258	/	2013-11-19	34.7	15	197	384	22.979	28.2642	3.18358	23.3954	23.3954
42	1	50	2013-11-07	2013-11-05	150	50	1.43	67.21	50.01	5.1	5.13	46.63	65.94	112.57	7.64	7.14	46.62	22.58	2013-11-04	2013-12-09	3.6	2	0.9	2.22222	2.85	93	0.26	133	/	2013-11-05	42.7	8.04	53	303	112.265	138.086	0.856496	115.706	115.706
43	2	26	2013-11-07	2013-11-06	171	60	1.77	55.48	50.01	5.79	5.83	27.79	27.44	55.23	2.71	2.21	49.05	23.2	2013-11-05	2013-11-06	6.3	3.2	2.3	1.3913	5.13	163	0.5	194	0.81	2013-11-06	45.4	5.02	127	328	46.7651	57.521	1.59628	66.733	66.733
44	1	57	2013-11-07	2013-11-06	180	65	1.6	49.23	59.39	6.42	6.46	3.52	8.1	11.62	8.7	1.2	NA	NA	2013-11-05	2013-11-05	7.7	5.9	1.1	5.36364	2.29	68	0.22	208	2.76	2013-11-06	39.7	36.35	682	597	5.73219	7.0506	11.0213	5.75182	5.75182
45	2	52	2013-11-07	2013-11-06	169	74	1.85	36.73	37.51	6.48	6.82	3.6	4.08	7.68	1.2	1.2	31.55	10	2013-11-05	2013-11-05	6.7	4.4	1.6	2.75	3.04	93	0.28	152	/	2013-11-06	38.7	22.28	726	395	5.43352	6.68323	9.12519	6.75535	6.75535
46	2	28	2013-11-07	2013-11-06	170	60	1.69	64.08	57.05	5.36	5.39	47.6	48.02	95.62	2.19	2.69	13	11.5	2013-11-05	2013-11-06	5.6	2.4	2.7	0.888889	4.48	133	0.397	321	/	2013-11-06	42.2	7.1	63	391	103.452	127.246	0.791855	127.484	127.484
47	1	33	2013-11-07	2013-11-06	150	50	1.43	58,。61	56.62	5.1	5.13	55.71	60.97	116.68	2.16	2.16	8.5	6.5	2013-11-04	2013-11-13	19	17.3	1	17.3	3.56	114	0.34	228	/	2013-11-06	40.7	3.5	46	163	143.837	176.919	0.743374	136.602	136.602
48	1	28	2013-11-08	2013-11-05	160	54	1.55	40.64	42.98	5.16	5.19	18.52	21.54	40.06	6.16	6.66	85.54	214.22	2013-11-04	2013-11-05	6	3.5	1.2	2.91667	4	121	0.36	173	1.21	2013-11-05	41.9	14.05	200	445	27.2765	33.5501	3.23206	31.0725	31.0725
49	2	62	2013-11-08	2013-11-05	171	76	1.88	41.42	76.58	6.57	6.61	11.4	53.53	64.93	5.04	3.59	NA	NA	2013-11-04	2013-11-04	7.3	4.2	2	2.1	4.7	157	0.47	156	/	2013-11-05	47.4	6.43	104	468	49.3672	60.7217	1.30719	65.981	65.981
50	1	64	2013-11-08	2013-11-05	163	62	1.67	69.55	60.17	5.72	5.76	56.05	53.07	109.12	2.64	2.14	15.5	11	2013-11-04	2013-11-18	6.8	4.5	1.5	3	3.24	113	0.29	173	/	2013-11-05	40.9	5.6	43	219	135.917	167.178	0.694893	112.336	112.336
51	2	32	2013-11-08	2013-11-07	169	70	1.8	55.48	38.29	6.17	6.21	39.65	19.8	59.45	2.67	19.17	28.59	NA	2013-11-06	2013-11-07	5.9	3.8	1.6	2.375	4.89	154	0.467	209	/	2013-11-07	44.7	7.16	90	333	66.7128	82.0568	1.13122	97.0188	97.0188
52	1	34	2013-11-08	2013-11-07	160	52	1.53	65.64	48.45	4.99	5.02	44.99	38.65	83.64	8.2	14.7	15.11	18.61	2013-11-06	2013-11-18	8.5	6.8	0.9	7.55556	3.09	92	0.274	410	/	2013-11-07	39.8	2.3	34	125	202.644	249.252	0.549451	149.829	149.829
53	1	59	2013-11-08	2013-11-22	150	75	1.7	78.15	25.01	7.3	7.35	49.33	10.01	59.34	2.66	2.66	24.52	NA	2013-11-28	20113-11-22	7.7	4.6	2.3	2	4.78	134	0.42	373	/	2013-11-22	36.1	1.3	48	127	121.707	149.699	0.775695	112.216	112.216
54	2	61	2013-11-08	2013-11-07	173	90	2.04	84.4	84.4	7.57	7.62	34.72	39.5	74.22	3.45	4.45	10.5	10.5	2013-11-06	2013-11-07	7.8	4.7	2.3	2.04348	5.01	148	0.45	250	0.24	2013-11-07	49.9	5.8	100	418	51.8237	63.7432	1.25691	69.6728	69.6728
55	1	66	2013-11-08	2013-11-24	163	60	1.64	119.56	70.33	5.56	5.6	20.02	34.86	54.88	1.12	19.62	NA	NA	2013-11-16	2013-11-06	6.2	4.7	0.9	5.22222	3.15	94	0.282	370	/	2013-11-24		3.7	76	225	70.0042	86.1052	1.22818	76.6461	76.6461
56	2	71	2013-11-09	2013-11-21	164	60	1.65	73.46	48.45	5.53	5.57	43.01	18.11	61.12	2.14	6.14	13.5	13	2013-11-06	2013-11-21	5.4	3.6	1.1	3.27273	3.32	110	0.335	120	/	2013-11-21	38.5	4.6	93	222	54.6406	67.208	1.16893	70.9022	70.9022
57	2	54	2013-11-10	2013-11-08	182	80	2.01	79.71	96.12	6.5	6.55	59.41	43.25	102.66	2.15	2.15	5.5	14	2013-11-07	2013-11-23	5.9	3.9	1.3	3	2.69	87	0.26	291	/	2013-11-08	38.4	7.5	58	232	99.6044	122.513	0.72901	109.874	109.874
58	2	57	2013-11-10	2013-11-17	162	70	1.75	55.48	62.52	6.4	6.45	14.25	17.56	31.81	3.61	2.11	NA	39.96	2013-11-08	2013-11-17	11	8.9	1	8.9	3.16	98	0.29	197	6.3	2013-11-17	31.3	14.6	660	274	5.95325	7.3225	8.29563	7.31876	7.31876
59	2	41	2013-11-10	2013-11-18	168	75	1.85	50.01	50.01	6.59	6.64	7.66	7.55	15.21	1.18	1.18	11	8.5	2013-11-08	2013-11-18	5.3	3.3	1.1	3	2.62	78	0.24	267	/	2013-11-18	32.5	11.6	566	413	7.59985	9.34782	7.11413	9.86105	9.86105
60	2	22	2013-11-10	2013-11-23	168	60	1.68	65.64	60.95	5.41	5.45	15.25	14.92	30.17	1.24	1.24	9.5	7	2013-11-05	2013-11-23	10.2	7.2	1.9	3.78947	3.38	100	0.32	449	（++++）	2013-11-23	15.2	19.48	419	248	12.2012	15.0075	5.26647	16.2101	16.2101
61	2	58	2013-11-10	2013-11-10	170	68	1.79	53.92	64.86	5.98	6.02	9.33	10.65	19.98	1.15	1.15	32.38	28.93	2013-11-09	2013-11-10	5.8	3.9	1.1	3.54545	3.48	109	0.32	185	/	2013-11-10	32	29.78	517	558	7.86333	9.6719	6.49824	9.7635	9.7635
62	2	77	2013-11-11	2013-11-15	176	83	2	72.68	50.74	6.92	6.97	12.46	12.03	24.49	1.08	13.58	50.17	77.4	2013-11-04	2013-11-15	6.9	4	1.8	2.22222	2.84	90	0.27	218	2.31	2013-11-15	41.6	19.7	380	545	10.5907	13.0265	4.77627	12.3963	12.3963
63	2	50	2013-11-12	2013-11-11	167	77	1.86	83.62	85.18	6.79	6.83	66.66	72.18	138.84	2.6	2.6	6	6.5	2013-11-10	2013-11-11	8.6	5.6	2.2	2.54545	4.65	137	0.418	241	/	2013-11-11	45.8	6.2	62	331	93.6784	115.224	0.779286	109.95	109.95
64	2	44	2013-11-12	2013-11-13	165	70	1.77	86.74	78.93	6.3	6.34	44.97	37.78	82.75	1.15	1.15	32.98	44.29	2013-11-10	/	/	/	/	#VALUE!	/	/	/	/	9.24	2013-11-13	/	7	139	355	37.8696	46.5796	1.74711	52.7256	52.7256
65	2	17	2013-11-12	2013-11-29	168	75	1.85	50.79	54.7	6.59	6.64	19.99	25.49	45.48	3.19	6.19	28.43	46.96	2013-10-31	2013-11-01	9.7	5.1	3.6	1.41667	4.99	149	0.45	241	（++）	2013-11-29	38.9	9.3	158	602	39.6204	48.7331	1.98592	54.5909	54.5909
66	2	61	2013-11-12	2013-11-20	172	85	1.98	57.05	50.79	7.22	7.27	20.04	18.34	38.38	5.14	9.64	62.58	83.26	2013-11-11	2013-11-11	6.9	4.2	2	2.1	4.15	131	0.39	181	2.45	2013-11-20		8.05	195	354	23.9789	29.494	2.45098	31.075	31.075
67	2	57	2013-11-13	2013-11-17	170	62.5	1.72	75.8	143.01	5.55	5.59	65.4	34.61	100.01	3.74	19.74	22.29	NA	2013-11-09	2013-11-09	3.1	2.2	0.6	3.66667	2.4	78	0.24	111	/	2013-11-17		4.78	109	237	47.5683	58.509	1.37004	64.568	64.568
68	2	55	2013-11-13	2013-11-17	180	70	1.84	92.21	78.15	5.83	5.87	26.61	20.4	47.01	1.21	1.21	18	26.42	2013-11-11	2013-11-17	9.9	8.2	1.4	5.85714	3.87	115	0.35	293	4.68	2013-11-17	31.4	11.3	166	400	29.4885	36.2708	2.08648	39.3783	39.3783
69	1	46	2013-11-13	2013-12-11	160	56	1.58	56.26	48.45	5.32	5.36	9.34	8.7	18.04	1.2	1.2	NA	24.42	2013-11-10	2013-12-09	9.5	5.8	2.3	2.52174	2.98	99	0.3	217	4.12	2013-12-11	39.2	21.78	714	461	5.67862	6.98471	11.5385	5.87878	5.87878
70	1	42	2013-11-13	2013-11-17	152	53	1.48	58.61	53.14	5.3	5.34	32.72	34.03	66.75	3.16	3.16	26.4	19.49	2013-11-12	2013-11-13	5.4	3.6	1.1	3.27273	3.57	111	0.32	140	3.06	2013-11-17	28.4	7.7	96	243	58.599	72.0767	1.55139	68.3984	68.3984
71	2	80	2013-11-13	2013-11-12	177	70	1.86	73.46	36.73	5.92	5.96	60.91	7.42	68.33	4.22	1.22	20.18	16	2013-11-11	2013-11-27	6	3.9	1.2	3.25	4.28	133	0.397	105	/	2013-11-12	41.7	5.5	80	346	63.4538	78.0481	1.00553	79.8478	79.8478
72	2	43	2013-11-13	2013-11-17	172	60	1.71	65.64	76.58	5.3	5.34	29.82	39.44	69.26	3.64	3.14	20.67	14	2013-11-11	2013-11-17	5	1.9	2.5	0.76	4.38	131	0.39	216	0.84	2013-11-17	40.3	9.6	119	335	45.5172	55.9861	1.49573	64.0679	64.0679
73	2	36	2013-11-13	/	173	94	2.08	71.89	63.3	7.87	7.93	54.23	53.46	107.69	4.17	4.17	9	10	2013-11-12	2013-11-14	5.2	3.1	1.6	1.9375	5.07	161	0.48	150	/	/	/	/	/	/	#VALUE!	#VALUE!	#VALUE!	#VALUE!	#VALUE!
74	2	45	2013-11-13	2013-11-25	173	70	1.83	37.51	30.48	6.04	6.08	1.86	1.69	3.55	18.74	1.24	NA	NA	2013-11-12	2013-11-25	6.3	4.3	1.2	3.58333	2.86	91	0.28	134	（++）	2013-11-25	40.8	33.01	804	532	4.97374	6.1177	10.1056	6.27221	6.27221
75	2	47	2013-11-14	2013-11-21	170	65	1.75	61.74	70.36	5.75	5.79	13.01	18.86	31.87	1.2	1.2	10	14	2013-11-12	2013-11-18	7.6	5	1.5	3.33333	3.11	93	0.27	264	5.14	2013-11-21	33.9	25.4	824	463	4.7922	5.8944	10.357	6.00368	6.00368
76	1	59	2013-11-14	2013-11-20	160	73.5	1.77	35.17	42.2	6.76	6.81	4.46	7.85	12.31	7.18	3.18	61.24	19.1	2013-11-08	2013-12-02	2.3	1.5	0.5	3	2.55	79	0.23	90	4.09	2013-11-20	33	29.6	571	471	6.9873	8.59438	9.22754	7.03033	7.03033
77	1	43	2013-11-14	2013-11-13	140	54	1.41	63.3	61.74	5.79	5.83	41.74	50.14	91.88	3.17	2.67	10.8	11.5	2013-11-12	2013-11-20	15.1	13.6	6.7	2.02985	4	123	0.37	163	/	2013-11-13	37.9	7.32	50	202	123.807	152.283	0.808016	123.89	123.89
78	2	62	2013-11-14	2013-11-28	165	70	1.77	54.7	50.79	6.3	6.34	21.54	17.14	38.68	16.61	5.11	90.8	15.96	2013-11-11	2013-11-28	4.2	4	0.2	20	2.16	70	0.208	31	/	2013-11-28	21.5	38.7	485	647	8.3512	10.272	6.09603	10.2554	10.2554
79	1	31	2013-11-14	2013-11-14	110	54	1.18	56.26	42.2	7.18	7.23	50.29	52.1	102.39	3.08	5.08	13	14.81	2013-11-13	2013-11-14	4.3	2.6	1.5	1.73333	4.01	120	0.363	205	/	2013-11-14	43.8	4	63	185	101.336	124.644	1.0181	122.961	122.961
80	1	39	2013-11-15	2013-11-14	161	65	1.69	55.48	66.42	6.03	6.07	30.07	40.98	71.05	3.19	3.19	40.56	31.25	2013-11-13	2013-11-19	8.4	5.3	1.9	2.78947	4.12	131	0.4	238	1.05	2013-11-14	43.7	7.8	116	358	47.8167	58.8146	1.8746	55.5692	55.5692
81	2	41	2013-11-15	2013-11-14	172	61	1.72	39.07	35.17	5.38	5.42	5.78	4.07	9.85	1.19	1.19	30.75	12	2013-11-13	2013-11-14	5.2	2.9	1.2	2.41667	3.04	87	0.27	275	/	2013-11-14	27.8	37.19	735	467	5.6216	6.91457	9.23831	7.19013	7.19013
82	1	59	2013-11-15	2013-11-22	156	49	1.46	70.33	64.08	4.85	4.88	48.63	54.1	102.73	2.69	2.19	8	9	2013-11-04	2013-11-22	12.7	11.3	0.6	18.8333	4.33	130	0.4	232	/	2013-11-22	30.7	2.9	68	162	81.424	100.151	1.0989	92.097	92.097
83	1	59	2013-11-15	2013-11-15	160	60	1.62	80.49	65.67	5.65	5.69	51.12	58.61	109.73	2.18	2.68	10.5	9	2013-11-14	2013-11-20	13.2	12.4	0.5	24.8	4.36	126	0.37	225	/	2013-11-15	44.8	4.9	51	231	113.483	139.584	0.824176	110	110
84	1	40	2013-11-15	2013-11-14	168	60	1.68	50.79	55.48	5.41	5.45	17.85	20.89	38.74	1.18	1.18	90.08	NA	2013-11-13	2013-11-14	4.3	3	1	3	3.35	101	0.3	224	1.69	2013-11-14	34	11.67	172	443	30.1948	37.1396	2.77957	34.2736	34.2736
85	2	46	2013-11-15	2013-11-14	172	87	2	67.99	62.52	7.38	7.43	40.81	47.44	88.25	3.17	2.67	40.75	13.5	2013-11-13	2013-11-25	6.5	4.7	1.1	4.27273	4.75	134	0.41	196	/	2013-11-14	46.3	5.4	86	443	65.313	80.335	1.08095	92.9	92.9
86	2	65	2013-11-15	2013-11-29	168	72	1.82	89.87	44.54	6.96	6.4	32.72	11.72	44.44	3.19	14.64	41.92	16.86	2013-11-13	2013-11-22	7.5	4.7	2.1	2.2381	4.17	134	0.4	278	0.7	2013-11-29	41.3	7.08	141	224	34.4136	42.3287	1.77225	44.7151	44.7151
87	2	73	2013-11-15	2013-11-13	164	65	1.71	60.17	54.7	5.93	5.97	33.77	39.21	72.98	4.1	3.6	10.5	8	2013-11-12	2013-11-23	4.1	3.4	0.4	8.5	3.12	96	0.283	90	/	2013-11-13	40.3	6.05	80	385	64.6443	79.5125	1.00553	83.8723	83.8723
88	2	44	2013-11-16	2013-11-26	172	68	1.8	42.2	35.95	5.92	5.96	5.74	6.01	11.75	1.62	1.12	35.8	NA	2013-11-14	2013-11-26	8.6	6.8	0.5	13.6	1.69	54	0.161	61	3.44	2013-11-26	19.4	27.8	304	234	15.3495	18.8799	3.82102	20.4707	20.4707
89	2	41	2013-11-16	2013-11-20	169	73	1.83	71.11	66.42	6.4	6.44	63.59	61.28	124.87	2.67	3.17	12	8.5	2013-11-14	2013-11-20	18.8	16.3	1.2	13.5833	4.03	141	0.426	198	/	2013-11-20		4	116	215	47.3338	58.2205	1.45802	67.0114	67.0114
90	1	52	2013-11-16	2013-11-29	147	45	1.35	43.76	45.32	4.74	4.77	18.08	17.88	35.96	1.21	1.21	49.7	375.01	2013-11-14	2013-11-29	8.3	5.1	1.6	3.1875	2.66	77	0.23	262	（++）	2013-11-29		25.9	387	297	11.2301	13.813	6.25404	11.8185	11.8185
91	2	62	2013-11-16	2013-12-02	173	73	1.87	78.15	66.42	6.27	6.31	34.53	32.15	66.68	2.65	2.65	9.5	13.5	2013-11-15	2013-11-29	11	8	2	4	3.59	115	0.348	362	/	2013-12-02		5.81	113	222	44.8583	55.1757	1.42031	59.6816	59.6816
92	1	21	2013-11-17	2013-11-28	168	49	1.54	53.14	49.23	4.55	4.58	17.4	13.3	30.7	1.21	1.21	17	10.5	2013-11-15	2013-11-28	9.7	7.6	1.1	6.90909	2.76	86	0.26	181	（++）	2013-11-28	36.3	23.6	676	369	7.09221	8.72342	10.9244	7.48638	7.48638
93	2	64	2013-11-17	2013-11-21	176	80	1.96	60.17	54.7	6.7	6.75	11.04	12.73	23.77	3.7	1.7	162.46	116.37	2013-11-05	2013-11-21	3.7	2.1	1.1	1.90909	2.31	77	0.23	15	3.13	2013-11-21	36.5	23.9	488	447	8.23872	10.1336	6.13374	10.0372	10.0372
94	1	50	2013-11-17	2013-11-16	158	58	1.58	46.11	59.39	5.55	5.58	10.17	46.71	56.88	1.2	4.2	158.53	26.59	2013-11-15	2013-11-21	8.5	7.2	0.9	8	3.6	107	0.32	143	/	2013-11-16	43.6	6.5	79	217	70.8269	87.117	1.27666	81.8417	81.8417
95	2	58	2013-11-17	2013-11-13	166	59	1.65	66.42	61.74	5.39	5.43	34.79	40.4	75.19	2.58	2.58	9	11	2013-11-12	2013-11-13	4.2	2.3	1.5	1.53333	4.16	141	0.419	159	0.08	2013-11-13	41.1	7.7	76	210	71.8647	88.3936	0.955254	95.5975	95.5975
96	2	17	2013-11-17	2013-11-16	172	53	1.62	39.07	76.58	4.77	4.8	16.33	93.74	110.07	14.18	4.68	9960.43	14.58	2013-11-15	2013-11-16	9.2	6.6	1.8	3.66667	4.36	124	0.38	268	/	2013-11-16	40.6	6.1	87	178	78.8795	97.0218	1.09351	112.31	112.31
97	1	58	2013-11-17	2013-11-14	158	60	1.61	77.36	76.58	5.71	5.75	10.7	49.58	60.28	1.16	3.16	NA	NA	2013-11-13	2013-11-14	4.4	2.6	1.1	2.36364	3.98	130	0.37	247	/	2013-11-14	38	5.06	62	296	90.8981	111.805	1.00194	103.882	103.882
98	2	42	2013-11-17	2013-11-19	170	84	1.96	67.99	65.64	7.22	7.27	52.7	61.27	113.97	2.58	2.58	8	7	2013-11-13	2013-11-14	6.9	3.8	2.5	1.52	4.95	157	0.472	211	0.11	2013-11-19	41.1	6.44	72	259	81.6713	100.456	0.904977	109.373	109.373
99	2	45	2013-11-18	2013-11-16	170	75	1.8	62.52	46.89	6.52	6.57	43.67	36.39	80.06	4.68	5.18	11	6.5	2013-11-15	2013-11-16	6.1	3.4	1.8	1.88889	6.07	189	0.54	160	0.89	2013-11-16	47.6	6.38	95	265	58.4865	71.9384	1.19407	82.9483	82.9483
100	1	41	2013-11-18	2013-11-17	162	51	1.53	67.99	64.08	4.86	4.89	46.21	47.02	93.23	2.63	2.63	11.5	14	2013-11-16	2013-11-17	5.3	3	1.8	1.66667	4.11	129	0.393	209	0.05	2013-11-17	42.5	4.9	52	195	119.478	146.958	0.840336	124.032	124.032
101	1	55	2013-11-19	2013-11-21	156	71	1.71	50.01	46.89	6.71	6.75	3.19	7.02	10.21	1.17	1.17	9.5	71.32	2013-10-29	2013-11-18	6.4	4.1	1.4	2.92857	2.83	83	0.25	103	6.37	2013-11-21		13.2	584	180	6.90584	8.49418	9.43762	7.03653	7.03653
102	2	58	2013-11-19	2013-11-13	168	57.8	1.65	75.8	51.58	5.22	5.25	20.45	22.27	42.72	4.08	3.08	11.5	13	2013-11-12	2013-11-13	4.2	2.3	1.5	1.53333	4.16	141	0.419	159	0.08	2013-11-13	41.1	7.7	76	210	71.8647	88.3936	0.955254	95.5975	95.5975
103	1	63	2013-11-19	2013-11-25	155	53	1.5	38.29	36.73	5.21	5.25	10.77	11.08	21.85	7.18	6.18	NA	387.84	2013-11-18	2013-11-25	5.8	3.9	1.2	3.25	3.06	96	0.29	174	/	2013-11-25		9.28	202	361	22.8723	28.1329	3.26438	24.0091	24.0091
104	1	50	2013-11-19	2013-11-25	152	61	1.57	67.21	60.95	6	6.04	10.29	14.77	25.06	1.2	1.2	27.74	21.7	2013-11-18	2013-11-25	4.3	2.6	1.2	2.16667	2.81	79	0.23	179	2.41	2013-11-25		6.67	517	193	8.10385	9.96774	8.35488	8.44492	8.44492
105	2	48	2013-11-19	2013-11-28	170	71	1.82	48.45	54.7	6.21	6.25	11.8	23.54	35.34	1.17	3.17	32.21	75.55	2013-11-18	2013-11-28	4.9	2.6	1.7	1.52941	3.78	120	0.36	148	0.49	2013-11-28	38	8.1	175	321	28.5228	35.0831	2.1996	38.8052	38.8052
106	2	33	2013-11-19	2013-11-19	170	71	1.82	76.58	61.74	6.21	6.25	11.8	23.54	35.34	2.62	1.12	32.2	23.21	2013-11-18	/	/	/	/	#VALUE!	/	/	/	/	3.06	2013-11-19	32.3				#DIV/0!	#DIV/0!	0	#DIV/0!	#DIV/0!
107	2	12	2013-11-19	2013-11-24	152	43	1.36	48.45	39.07	4.43	4.46	51.81	46.89	98.7	6.69	3.69	8.5	16.01	2013-11-18	2013-11-24	2.7	1.3	1	1.3	3.93	118	0.35	173	/	2013-11-24	41.2	3.9	43	313	190.921	234.833	0.540473	166.894	166.894
108	2	68	2013-11-20	2013-11-27	170	74	1.85	49.23	34.38	6.45	6.49	6.83	7.75	14.58	2.69	4.69	57.3	30.91	2013-11-18	2013-11-27	5	3.1	1.4	2.21429	2.58	78	0.24	242	1.73	2013-11-27	46	16.24	361	483	11.5236	14.174	4.53746	14.0502	14.0502
109	2	56	2013-11-20	2013-11-27	167	74	1.83	60.95	52.36	6.55	6.59	54.46	50.06	104.52	2.64	2.14	9.5	8.5	2013-11-18	2013-11-27	10.5	8.2	1.9	4.31579	3.87	124	0.358	227	/	2013-11-27	37.6	8.2	137	261	36.6685	45.1022	1.72197	49.3199	49.3199
110	2	41	2013-11-20	2013-11-19	169	70	1.8	63.3	50.79	6.17	6.21	58.91	43.85	102.76	3.15	3.15	7	8.5	2013-11-18	2013-11-19	6.6	4.2	1.8	2.33333	4.76	148	0.451	181	/	2013-11-19	42.2	5.4	79	308	73.7384	90.6982	0.992961	106.023	106.023
111	2	45	2013-11-20	2013-11-26	178	64	1.8	61.74	60.17	5.45	5.48	53.18	53.61	106.79	2.7	2.7	7	8	2013-11-18	2013-11-26	14.8	12.2	1.6	7.625	4.39	136	0.406	330	/	2013-11-26	42.9	4.1	92	233	60.6928	74.6522	1.15636	86.2295	86.2295
112	2	11	2013-11-21	2013-11-25	140	30	1.16	58.61	54.7	3.91	3.93	63.08	57.27	120.35	2.24	2.24	12.5	8.5	2013-11-18	2013-11-28	2	1.6	0.3	5.33333	2.8	90	0.26	84	/	2013-11-25	38.9	5.9	30	223	294.408	362.122	0.377074	194.872	194.872
113	1	57	2013-11-21	2013-11-20	155	54	1.52	82.83	77.36	5.3	5.33	41.62	43.23	84.85	3.65	3.15	31.58	19.98	2013-11-19	2013-11-20	7.3	4.3	2.1	2.04762	4.16	134	0.4	194	/	2013-11-20	43.8	3.8	57	264	100.514	123.633	0.921138	107.548	107.548
114	1	62	2013-11-21	2013-11-15	158	45	1.42	59.39	57.83	4.46	4.49	46.06	53.61	99.67	6.17	4.17	17.6	9	2013-11-14	2013-11-15	4.2	2.2	1.6	1.375	4.01	124	0.37	225	/	2013-11-15	43.5	4.7	44	159	133.214	163.854	0.711054	113.067	113.067
115	2	57	2013-11-21	20113-11-20	175	73	1.88	82.05	36.73	6.21	6.25	54.98	4.25	59.23	4.67	2.17	21.63	NA	2013-11-19	2013-12-11	3.9	1.8	1.2	1.5	3.97	123	0.37	132	/	20113-11-20	38.8	8.3	103	339	50.7801	62.4596	1.29462	69.1427	69.1427
116	2	51	2013-11-21	2013-11-30	170	67	1.78	75.02	70.33	5.9	5.94	55.62	51.9	107.52	2.67	2.67	11	7.5	2013-11-19	2013-11-30	5.4	3.1	1.5	2.06667	3.76	118	0.36	264	/	2013-11-30	42.2	4.73	82	211	67.5729	83.1147	1.03067	95.0101	95.0101
117	2	49	2013-11-21	2013-11-25	185	110	2.33	54.7	49.23	8.55	8.61	7.78	8.11	15.89	3.21	2.71	62.48	54.33	2013-11-19	2013-11-20	5.1	3.4	1.2	2.83333	2.82	82	0.25	166	1.85	2013-11-25		26.96	433	471	9.98467	12.2811	5.44243	12.8872	12.8872
118	2	49	2013-11-21	2013-11-29	162	78	1.83	49.23	45.32	7.06	7.1	10.8	13.69	24.49	4.19	1.19	28.42	NA	2013-11-20	2013-11-29	7	4.6	1.4	3.28571	3.31	101	0.3	180	2.72	2013-11-29	38.5	15.5	327	453	13.8055	16.9808	4.11011	18.0961	18.0961
119	2	46	2013-11-22	2013-11-19	175	90	2.06	92.21	84.4	7.49	7.54	62.64	62.76	125.4	7.71	5.71	61.63	17.22	2013-11-18	2013-11-23	11.9	10.7	0.7	15.2857	4.44	146	0.42	150	/	2013-11-19	46.3	4.7	67	292	87.1205	107.158	0.842132	109.535	109.535
120	1	79	2013-11-22	2013-12-04	168	77	1.87	74.24	122.69	6.75	6.8	40.73	45.89	86.62	2.74	2.24	12.5	14.5	2013-11-20	2013-12-04	8	7.1	0.6	11.8333	3.61	105	0.314	203	/	2013-12-04	45.3	6.68	104	224	46.9976	57.8071	1.68067	47.8785	47.8785
121	1	78	2013-11-22	22013-11-21	159	67	1.69	64.86	82.83	6.26	6.3	29.59	30.21	59.8	3.17	11.67	25.91	27.41	2013-11-20	2013-11-21	6.2	3.5	2	1.75	3.63	111	0.334	277	/	22013-11-21	35.2	6.5	81	294	62.8729	77.3337	1.30899	65.2268	65.2268
122	2	32	2013-11-22	/	175	95	2.1	92.99	78.15	7.87	7.92	56.63	54.9	111.53	2.65	2.65	10	10	2013-11-15	2013-11-19	5.4	3	1.7	1.76471	4.82	136	0.41	209	0.56	/	/	/	/	/	#VALUE!	#VALUE!	#VALUE!	#VALUE!	#VALUE!
123	1	52	2013-11-22		155	65	1.64	59.39	50.79	6.24	6.28	15.03	15.79	30.82	4.67	3.17	23.95	41.85	2013-11-20					#DIV/0!											#DIV/0!	#DIV/0!	0	#DIV/0!	#DIV/0!
124	1	41	2013-11-22	2013-11-28	155	70	1.69	64.08	80.49	6.66	6.71	21.85	78.63	100.48	2.2	3.2	71.9	8		2013-11-28	4.7	2.1	2.3	0.913043	3.71	112	0.33	235		2013-11-28	36.4	15.6	273	341	17.6288	21.6835	4.41176	19.4689	19.4689
125	2	14	2013-11-22	20113-11-30	170	51	1.58	63.3	56.26	4.66	4.69	50.68	50.37	101.05	2.72	4.22	12	NA	2013-11-20	2013-11-30	3	2.2	0.6	3.66667	3.19	105	0.32	197	/	20113-11-30	42.9	1.5	46	292	171.184	210.557	0.57818	160.067	160.067
126	2	38	2013-11-22	2013-11-20	172	81	1.94	67.99	62.52	6.92	6.96	40.92	37.07	77.99	2.67	2.67	13.5	1900-01-07 12:00:00	2013-11-19	2013-11-20	6.3	3.5	2.2	1.59091	4.4	134	0.416	193	/	2013-11-20	42.2	4.2	76	304	78.3061	96.3165	0.955254	110.017	110.017
127	2	42	2013-11-22	2013-12-07	172	73	1.86	67.99	68.77	6.3	6.34	34.31	37.86	72.17	2.17	2.67	21.34	NA	2013-11-21	2013-12-07	10.8	8.3	1.5	5.53333	4.16	139	0.401	262	4.03	2013-12-07	44.9	6.5	145	371	36.4093	44.7834	1.82252	50.8082	50.8082
128	1	42	2013-11-23	2013-11-22	160	54	1.55	77.36	73.46	5.16	5.19	57.21	61.41	118.62	15.65	4.65	NA	NA	2013-11-21	2013-11-22	7.9	5	2.2	2.27273	4.42	138	0.406	161	/	2013-11-22	39	6.3	65	173	91.9028	113.04	1.05042	109.597	109.597
129	2	66	2013-11-23	2013-11-19	171	70	1.82	71.89	71.89	6.1	6.14	56.94	60.81	117.75	3.14	3.64	10.5	13	2013-11-18	2013-11-19	5.6	3.3	1.6	2.0625	4.71	149	0.447	206	0.1	2013-11-19	40.2	4.5	80	247	65.9808	81.1563	1.00553	88.0996	88.0996
130	2	66	2013-11-23	2013-11-21	162	69	1.74	58.61	64.86	6.32	6.36	24.85	32.18	57.03	2.68	3.68	18.54	18.21	2013-11-20	2013-11-21	5.1	3.2	1.4	2.28571	3.72	113	0.34	130	0.99	2013-11-21	32.9	9.4	98	293	52.2045	64.2116	1.23177	68.9314	68.9314
131	2	33	2013-11-23	2013-11-27	184	104.5	2.27	67.21	73.46	8.2	8.25	20.13	23.59	43.72	4.17	4.17	16.56	16.06	2013-11-20	2013-11-21	7.9	5.4	1.8	3	4.97	152	0.44	237	1.14	2013-11-27	43.7	6.6	167	390	32.4846	39.9561	2.09904	45.6268	45.6268
132	1	60	2013-11-23	2013-11-19	160	50	1.5	57.05	64.86	4.82	4.86	44.45	51.46	95.91	3.15	2.65	18.11	19.61	2013-11-18	2013-11-19	4	2.3	1.2	1.91667	3.87	118	0.366	248	0.07	2013-11-19	45.7	7.4	59	217	95.5922	117.578	0.953458	104.117	104.117
133	1	67	2013-11-23	2013-11-23	156	49	1.46	53.92	52.36	4.85	4.88	25.82	31.16	56.98	6.18	4.18	48.72	27.75	2013-11-22	2013-11-23	5.3	2.9	1.9	1.52632	4.12	120	0.36	406	/	2013-11-23	38.7	5.52	65	199	83.5902	102.816	1.05042	91.9455	91.9455
134	2	25	2013-11-23	2013-11-28	175	75	1.9	67.99	53.14	6.36	6.4	40.8	32.81	73.61	2.64	2.64	25.64	25.14	2013-11-22	2013-11-28	6	3.8	1.6	2.375	4.69	145	0.43	176	2.17	2013-11-28	42.5	7.12	126	438	47.5709	58.5122	1.58371	67.8488	67.8488
135	2	50	2013-11-24	2013-11-22	160	55	1.56	132.85	71.89	5.24	5.27	63.15	23.7	86.85	3.1	2.6	NA	12	2013-11-21	2013-11-22	7.6	3.4	3.2	1.0625	3.5	109	0.326	259	/	2013-11-22	41.1	8.8	98	383	55.2312	67.9344	1.23177	77.131	77.131
136	2	50	2013-11-24	2013-12-06	175	80	1.96	93.77	57.05	6.73	6.78	43.56	42.65	86.21	3.64	3.64	16.84	7	2013-11-18	2013-11-06	7.7	5.9	0.8	7.375	3.78	117	0.36	383	/	2013-12-06	44.6	6.67	100	193	53.9585	66.3689	1.25691	75.2699	75.2699
137	2	72	2013-11-24	2013-11-24	169	70	1.8	68.77	54.7	6.17	6.21	43.52	43.69	87.21	3.65	3.15	15	11.5	2013-11-23	2013-11-24	5.7	2.8	1.8	1.55556	4.35	146	0.439	265	/	2013-11-24	39.7	6.2	78	335	66.7475	82.0994	0.980392	85.7235	85.7235
138	2	78	2013-11-24	2013-11-30	174	55	1.66	41.42	33.6	4.87	4.9	10.84	8.77	19.61	2.09	1.09	39.09	37.9	2013-11-22	2013-11-30	5.1	3.6	0.8	4.5	2.84	89	0.27	147	/	2013-11-30	30.4	19	463	430	8.40959	10.3438	5.81951	9.69422	9.69422
139	2	46	2013-11-24	2013-11-28	170	74	1.85	90.65	65.64	6.45	6.49	50.02	42.27	92.29	6.16	4.16	172	NA	2013-11-22	2013-11-23	8	5.3	1.9	2.78947	3.99	139	0.41	191	0.06	2013-11-28	42.1	5.39	107	281	50.7577	62.432	1.3449	71.3345	71.3345
140	1	46	2013-11-25	2013-11-29	165	70	1.77	98.46	34.38	6.3	6.34	73.56	10.53	84.09	3.14	11.64	19.84	NA	2013-11-19	2013-11-29	8.8	6.7	1.3	5.15385	3.77	116	0.359	195	/	2013-11-29	36	5.3	54	107	111.745	137.446	0.872657	118.273	118.273
141	2	44	2013-11-25	2013-11-21	172	78	1.91	75.8	152.38	6.69	6.73	60.46	43.66	104.12	3.67	3.17	12	NA	2013-11-20	2013-12-04	8.9	5.7	1.7	3.35294	3.42	107	0.32	393	/	2013-11-21	40.5	6	64	204	92.6826	114	0.804424	113.196	113.196
142	2	61	2013-11-25	2013-12-11	170	64.5	1.75	88.3	89.09	5.71	5.75	16.71	24.91	41.62	1.19	1.19	11.5	17.5	2013-11-24	2013-12-16	14.2	13.4	0.5	26.8	2.62	82	0.25	108	6.51	2013-12-11	26.1	24.7	540	324	7.40195	9.1044	6.78733	9.06983	9.06983
143	1	51	2013-11-26	2013-11-26	162	65	1.69	73.46	61.74	6	6.04	27.32	27.1	54.42	17.14	18.14	48.46	NA	2013-11-15	2013-11-26	4.8	3.1	1.3	2.38462	4.16	120	0.36	221	0.23	2013-11-26	44.6	6.86	81	185	68.5365	84.2999	1.30899	78.8491	78.8491
144	2	56	2013-11-26	2013-11-26	172	62	1.73	77.36	89.09	5.46	5.49	50.92	39.46	90.38	3.17	1.17	20.63	32.42	2013-11-25	2013-12-14	19.7	18.3	0.7	26.1429	3.75	112	0.35	139	/	2013-11-26	38.1	8.4	97	303	54.6178	67.1798	1.21921	74.8704	74.8704
145	2	32	2013-11-27	2013-11-26	172	85	1.98	75.8	65.64	7.22	7.27	15.37	21.79	37.16	2.69	1.19	70.61	27.4	2013-11-20	2013-11-21	6.9	5	1.4	3.57143	3.96	123	0.37	190	4.65	2013-11-26	36.9	21.91	301	648	16.563	20.3725	3.78331	22.5397	22.5397
146	1	37	2013-11-27	2013-11-26	150	50	1.43	64.86	63.3	5.1	5.13	70.89	69.93	140.82	2.67	2.67	8.5	9	2013-11-25	2013-11-26	6.9	4.5	1.6	2.8125	4.04	127	0.384	171	/	2013-11-26	40.3	2.6	55	176	114.348	140.648	0.888817	125.234	125.234
147	2	51	2013-11-27	2013-12-04	172	83	1.96	75.02	66.42	7.02	7.12	39.96	38.81	78.77	2.66	2.66	19.45	18.42	2013-11-25	2013-12-04	4.2	2.2	1.4	1.57143	4.26	130	0.38	126	0.89	2013-12-04	39.4	6.3	123	418	42.3217	52.0557	1.546	58.1936	58.1936
148	1	49	2013-11-27	2013-11-26	160	59	1.61	53.14	50.79	5.57	5.6	20.54	19.48	40.02	4.17	7.17	26.54	NA	2013-11-25	2013-11-26	5.5	2.8	2	1.4	4.06	121	0.374	257	（++）	2013-11-26	39	9.2	143	316	35.8577	44.105	2.31092	40.2212	40.2212
149	2	50	2013-11-27	2013-11-26	175	90	2.06	58.61	44.54	7.49	7.54	9.78	8.57	18.35	2.16	1.16	35.82	NA	2013-11-25	2013-11-26	9.6	6.1	2.2	2.77273	3.04	87	0.268	457	/	2013-11-26	31.4	8.5	458	566	9.32011	11.4637	5.75666	11.9574	11.9574
150	2	56	2013-11-27	2013-12-14	178	80	1.98	82.83	78.15	6.63	6.68	53.17	67.15	120.32	2.62	2.62	8	10.5	2013-11-14	2013-12-14	12.8	10.2	1.6	6.375	5.53	166	0.5	321	2.32	2013-12-14	28.8	6.2	73	258	75.8218	93.2608	0.917547	98.5682	98.5682
151	2	72	2013-11-27	2013-11-26	172	80	1.93	75.8	71.89	6.84	6.84	37.93	52	89.93	3.17	2.17	57.97	10	2013-11-25	2013-11-26	8.6	5.2	2.7	1.92593	4.62	150	0.441	249	/	2013-11-26	40.9	4.8	73	225	72.0506	88.6222	0.917547	88.0896	88.0896
152	2	42	2013-11-27	2013-12-06	172	70	1.83	69.55	59.39	6.07	6.11	20.22	22.39	42.61	3.67	4.67	473.26	26.11	2013-11-25	2013-12-06	4.9	3	1.1	2.72727	3.35	106	0.31	242	3.76	2013-12-06	37.6	16.12	311	435	15.0933	18.5648	3.909	20.1967	20.1967
153	2	36	2013-11-28	2013-12-04	175	73	1.83	84.4	81.27	6.21	6.25	38.72	43.23	81.95	5.69	5.19	33.8	96.74	2013-11-25	2013-12-04	5.5	2.7	1.8	1.5	3.55	245	0.3	106	0.09	2013-12-04		4.3	123	387	45.4225	55.8696	1.546	64.6602	64.6602
154	2	45	2013-11-28	2013-11-26	172	72	1.84	60.95	61.74	6.26	6.3	24.76	30.39	55.15	3.11	4.61	11	14.57	2013-11-25	2013-11-26	8.1	5.7	1.8	3.16667	5.01	150	0.44	201	/	2013-11-26	40.3	6.31	143	248	36.483	44.8741	1.79739	50.5911	50.5911
155	2	5	2013-11-28	2013-11-26	93	16	0.62	33.6	18.75	2.97	2.99	21.17	5.57	26.74	3.43	18.93	59.08	NA	2013-11-25	2013-11-26	11.8	5.9	4.6	1.28261	4.17	115	0.353	337	/	2013-11-26	40.4	18.9	160	231	50.0617	61.5758	2.01106	58.4957	58.4957
156	2	51	2013-11-28	2013-12-13	173	85	1.99	72.68	56.26	7.19	7.23	22.64	19.41	42.05	3.6	4.1	26.5	43.21	2013-11-25	2013-12-13	4.8	2.7	1.6	1.6875	3.77	112	0.33	139	2.46	2013-12-13	35.6	12.7	299	428	15.1841	18.6765	3.75817	19.8831	19.8831
157	2	46	2013-11-28	2013-11-26	183	93	2.15	84.4	85.96	7.41	7.46	53.74	61.04	114.78	3.12	3.12	6.5	6.5	2013-11-25	2013-11-26	5.9	2.6	2.6	1	4.47	138	0.41	271	0.15	2013-11-26	48.7	5.07	54	512	111.745	137.446	0.678733	119.69	119.69
158	1	48	2013-11-28	2013-11-27	152	56	1.52	42.98	39.85	5.56	5.6	10.59	6.94	17.53	1.24	1.24	145.78	26.06	2013-11-26	2013-11-27	7.5	5.2	1.6	3.25	1.71	54	0.15	100	/	2013-11-27	38.4	40.14	1126	391	3.328	4.09344	18.1965	3.34193	3.34193
159	2	75	2013-11-28	2013-11-27	164	83	1.9	74.24	77.36	7.38	7.43	34.69	37.11	71.8	2.64	3.14	11.5	16.86	2013-11-26	2013-12-04	12.2	11	0.9	12.2222	3.4	103	0.32	157	/	2013-11-27	44.2	5.6	82	532	62.4845	76.8559	1.03067	80.2697	80.2697
160	1	51	2013-11-29	2013-12-02	156	74	1.74	53.92	34.38	6.96	7.01	10.87	7.15	18.02	1.72	1.22	32.67	44.52	2013-11-26	2013-11-26	5.9	4.7	0.8	5.875	2.29	72	0.23	353	0.4	2013-12-02	40.5	13.35	512	442	8.16237	10.0397	8.27408	8.48491	8.48491
161	2	64	2013-11-29	2013-11-27	169	60	1.69	75.02	64.86	5.39	5.42	20.96	17.83	38.79	1.16	1.16	NA	27.22	1996-11-15	2013-11-27	6.1	3.3	2.1	1.57143	2.45	78	0.23	152	/	2013-11-27	31.1	19.84	597	499	6.52862	8.03021	7.50377	7.86607	7.86607
162	2	44	2013-11-29	2013-11-27	169	71	1.81	68.77	44.54	6.25	6.29	21.58	13.14	34.72	7.18	7.68	25.54	94.25	2013-11-13	2013-11-27	7.3	3.9	2.6	1.5	4.44	139	0.421	289	/	2013-11-27	36.3	10.9	217	521	22.6493	27.8587	2.7275	30.7713	30.7713
163	2	51	2013-11-29	2013-11-23	170	66	1.77	68.77	58.61	5.82	5.86	43.08	39.25	82.33	2.66	2.66	10	13.5	2013-11-22	2013-11-23	5.3	2.5	1.9	1.31579	4.34	142	0.425	171	0.06	2013-11-23	42.2	3.56	84	427	65.7197	80.8352	1.05581	92.282	92.282
164	1	47	2013-11-29	2013-11-28	156	52	1.5	47.67	50.01	5.1	5.13	20.44	24.7	45.14	2.71	2.21	31.15	29.24	2013-04-27	2013-11-28	4.2	2.8	1	2.8	3.25	104	0.3	176	0.11	2013-11-28	44	5.67	120	319	44.2731	54.4559	1.93924	50.4229	50.4229
165	1	39	2013-11-30	2013-11-28	165	57	1.62	61.74	53.14	5.26	5.29	14.97	13.2	28.17	1.21	1.21	43.97	721.45	2012-11-28	2013-11-28	8.5	5.9	1.7	3.47059	3.48	106	0.33	248	3.45	2013-11-28		12.67	314	429	15.1533	18.6386	5.07434	16.6715	16.6715
166	1	72	2013-11-30	2013-11-26	150	66	1.61	61.74	53.92	6.51	6.55	33.34	35.17	68.51	3.65	3.65	15.82	16.66	2013-11-15	2013-11-26	7.6	4.2	2.7	1.55556	4.09	121	0.369	192	/	2013-11-26	42.2	5.5	68	182	78.1982	96.1838	1.0989	84.0593	84.0593
167	1	41	2013-11-30	2013-11-28	162	52	1.54	39.07	41.42	4.94	4.97	2.42	6.5	8.92	5.74	3.24	46.6	216.24	2013-11-13	2013-11-24	3.6	2.2	1.1	2	3	99	0.281	81	1.42	2013-11-28		21.39	285	435	16.7751	20.6333	4.60569	18.4823	18.4823
168	2	22	2013-11-30	2013-11-27	176	90	2.06	42.2	37.51	7.45	7.5	3.73	3.81	7.54	1.69	1.69	NA	8.5	2013-09-25	2013-11-27	6.3	4.1	1.4	2.92857	2.73	83	0.241	152	3.28	2013-11-27	35.7	37.4	1417	464	2.9906	3.67843	17.8105	3.71566	3.71566
169	2	13	2013-11-30	2013-11-27	110	19.5	0.77	27.35	17.19	3.04	3.06	10.93	7.07	18	2.21	1.21	52.27	17	2008-11-26	2013-11-27	7.3	4.7	2.3	2.04348	3.32	97	0.29	196	/	2013-11-27	47.5	21.88	274	224	22.1644	27.2622	3.44394	28.8575	28.8575
170	1	18	2013-12-02	2013-11-27	155	43	1.38	69.55	50.75	4.36	4.39	54.21	37.49	91.7	3.7	2.7	15.85	20.3	2012-11-26	2013-11-27	6.3	3.5	2.2	1.59091	4.16	111	0.34	283	0.1	2013-11-27	44.1	6.1	48	276	154.874	190.495	0.775695	149.671	149.671
171	2	48	2013-12-02	2013-12-01	172	61	1.72	79.71	68.77	5.38	5.42	27.94	28.27	56.21	1.2	1.2	37.31	37.84	2012-11-30	22013-12-1	6.1	4	1.3	3.07692	2.43	75	0.23	184	4.35	2013-12-01	29	13.49	241	475	19.7156	24.2502	3.02916	26.3551	26.3551
172	2	22	2013-12-02	2013-12-05	155	51	1.48	52.36	49.23	5.04	5.08	13.14	15.24	28.38	1.23	1.23	102.4	97.62	2013-10-29	2013-12-05	4.1	2.1	1.3	1.61538	2.39	72	0.22	235	/	2013-12-05		8.2	383	185	13.534	16.6469	4.81398	18.0699	18.0699
173	1	57	2013-12-03	2013-12-05	150	55	1.49	73.46	101.59	5.54	5.58	59.12	55.16	114.28	2.19	1.69	12	19.07	2013-11-02	2013-12-05	16.9	14.3	1.6	8.9375	3.9	118	0.36	268	/	2013-12-05	36	3.92	65	187	86.3786	106.246	1.05042	98.6366	98.6366
174	2	79	2013-12-03	2013-12-01	165	76	1.83	60.17	53.14	6.78	6.83	16.3	20.45	36.75	2.74	3.24	32.46	31.57	1993-11-30	2013-12-01	6.3	3.4	2.1	1.61905	4.27	129	0.38	233	0.36	2013-12-01	45	9.5	138	427	33.9088	41.7078	1.73454	41.5945	41.5945
175	2	30	2013-12-04	2013-12-04	180	92	2.12	46.11	39.07	7.45	7.5	4.36	3.8	8.16	2.15	1.15	7.5	5	2013-11-18	2013-12-04	9.9	6.8	1.8	3.77778	2.22	67	0.2	99	1.74	2013-12-04		29.8	1218	358	3.34394	4.11304	15.3092	4.21783	4.21783
176	1	45	2013-12-04	2013-11-29	160	74	1.77	76.58	66.42	6.8	6.85	47.22	43.92	91.14	2.73	2.73	15	14	2013-11-28	2013-11-29	5.2	2	1.4	1.42857	4.46	108	0.337	104	0.15	2013-11-29	41.5	4.7	65	208	90.6247	111.468	1.05042	107.312	107.312
177	2	78	2013-12-04	2013-11-30	175	85	2.01	71.89	67.99	7.11	7.16	30.68	30.47	61.15	6.13	4.63	10	21.55	2011-11-29	2013-11-30	4.5	2.4	1.6	1.5	3.89	125	0.376	109	/	2013-11-30	38	5.92	86	372	58.6738	72.1688	1.08095	74.1979	74.1979
178	2	74	2013-12-04	2013-12-05	170	68	1.79	64.08	64.08	5.98	6.02	16.26	35.16	51.42	19.66	15.16	NA	13.62	2005-11-21	2013-12-05	8.4	5.8	1.2	4.83333	3.51	114	0.341	128	/	2013-12-05		5.4	112	171	43.7219	53.7779	1.40774	55.4497	55.4497
179	2	46	2013-12-04	2013-12-03	170	77.5	1.89	116.44	74.24	6.72	6.76	48.58	51.42	100	1.64	2.64	40.45	9.5	2013-11-17	2013-12-03	6.1	3.8	1.6	2.375	3.98	116	0.348	343	/	2013-12-03	40.2	5.1	78	203	73.1027	89.9164	0.980392	102.901	102.901
180	1	62	2013-12-04	2013-12-03	160	90	1.93	50.79	40.64	8.12	8.18	6.25	6.48	12.73	1.14	1.14	13.5	21.88	2003-12-02	2013-12-03	6.9	5.7	0.5	11.4	2.52	77	0.23	201	/	2013-12-03	30.6	18.8	436	423	9.44338	11.6154	7.0459	9.538	9.538
181	1	23	2013-12-04	2013-12-03	160	43	1.41	121.13	52.36	4.25	4.27	81.2	54.34	135.54	18.72	2.72	NA	NA	2013-11-02	2013-12-03	5.2	3.4	1.3	2.61538	4.08	110	0.334	162	/	2013-12-03	37.5	2.9	58	207	118.447	145.69	0.937298	135.783	135.783
182	2	19	2013-12-05	2013-12-05	175	62.4	1.76	35.95	46.89	5.41	5.44	5.69	7.04	12.73	1.19	1.19	10	19.28	2013-06-29	2013-12-05	5.5	3.3	1.6	2.0625	1.92	60	0.18	133	4.18	2013-12-05	31.7	23.6	692	322	7.045	8.66535	8.69784	9.02623	9.02623
183	1	62	2013-12-05	2013-12-03	155	55	1.53	41.42	65.64	5.38	5.42	30.57	64.34	94.91	2.67	2.67	14.5	7	2013-10-03	2013-12-03	12.8	11.8	0.9	13.1111	4.18	126	0.382	272	/	2013-12-03	35.4	4.6	45	165	129.804	159.659	0.727214	112.234	112.234
184	1	49	2013-12-05	2013-12-03	165	83.5	1.91	67.99	57.83	7.38	7.43	43.48	45.43	88.91	2.21	2.71	12	10.5	2013-11-29	2013-12-03	6.1	3.4	2,1	#VALUE!	4.17	123	0.374	176	/	2013-12-03	42	4.9	53	230	112.727	138.654	0.856496	116.521	116.521
185	2	27	2013-12-05	2013-12-04	175	57	1.69	37.51	34.38	5	5.03	2.05	3.36	5.41	1.17	1.17	3.5	8	2011-12-03	2013-12-04	3.1	1.5	0.9	1.66667	2.19	62	0.19	66	/	2013-12-04	29.8	40.64	1019	478	4.19711	5.16245	12.8079	5.34449	5.34449
186	2	44	2013-12-05	2013-12-06	172	79	1.92	76.58	153.95	6.76	6.81	8	38.38	46.38	16.6	13.6	45.94	37.88	2013-11-14	2013-12-06	7.9	4.2	2.8	1.5	5.15	155	0.46	259	0.59	2013-12-06		8.04	157	409	32.905	40.4731	1.97335	45.5075	45.5075
187	2	76	2013-12-05	2013-12-04	160	75	1.78	28.13	33.6	6.89	6.96	5.25	6.98	12.23	1.11	2.11	35.82	42.04	2013-09-03	2013-12-04	4.2	2.2	1.3	1.69231	2.29	87	0.256	111	/	2013-12-04	37.7	19.7	389	482	10.3358	12.713	4.88939	12.1354	12.1354
188	1	58	2013-12-05	2013-11-26	150	45	1.37	43.76	47.67	4.66	4.69	40.01	47.91	87.92	2.66	2.66	15	18.17	2013-10-25	2013-12-07	4.6	3.1	1.1	2.81818	3.77	119	0.348	160	/	2013-11-26	39.9	6.3	51	209	113.878	140.07	0.824176	110.776	110.776
189	2	40	2013-12-06	2013-12-02	165	63	1.69	97.68	50.79	5.74	5.78	47.65	18.92	66.57	4.14	17.14	41.85	NA	2013-11-23	2013-12-02	9	6.4	1.5	4.26667	4.17	130	0.38	348	/	2013-12-02	40.8	6.4	131	259	41.3429	50.8518	1.64656	58.257	58.257
190	2	11	2013-12-06	2013-12-05	140	46	1.32	39.07	46.11	5.04	5.07	19.08	81.89	100.97	17.72	2.22	NA	1900-01-09 12:00:00	2013-08-04	2013-12-07	6.9	3.2	2.9	1.10345	4.74	138	0.424	393	/	2013-12-05		5.02	37	264	231.123	284.281	0.465058	178.779	178.779
191	2	64	2013-12-06	2013-12-05	170	65	1.75	46.89	41.42	5.75	5.79	13.54	12.91	26.45	3.66	2.66	29.63	32.32	2008-12-04	2013-12-05	7.7	4.9	1.8	2.72222	3.26	104	0.3	178	0.2	2013-12-05	41	11.38	249	309	17.9094	22.0286	3.12971	22.6415	22.6415
192	1	42	2013-12-06	2013-12-05	160	90	1.93	63.3	71.89	8.12	8.18	12.49	19.01	31.5	3.74	1.24	62.88	42.73	2012-12-04	2013-12-05	7.2	5.2	1.5	3.46667	3.37	80	0.25	240	/	2013-12-05	34	20.57	509	650	8.54828	10.5144	8.2256	9.10311	9.10311
193	2	33	2013-12-06	2013-12-03	170	55.5	1.64	61.74	48.45	5.01	5.04	56.99	23.73	80.72	3.66	1.66	6	66.58	2013-11-20	2013-12-03	6.5	4	1.4	2.85714	4.93	150	0.437	219	/	2013-12-03	38.6	5.7	86	344	69.8684	85.9382	1.08095	101.783	101.783
194	1	25	2013-12-06	2013-12-05	155	46	1.42	36.73	33.6	4.62	4.64	6.04	6.05	12.09	1.22	1.22	25.13	93.37	2013-12-04	2013-12-04	4.6	2.6	1.4	1.85714	2.26	68	0.21	176	2.07	2013-12-05	35	17.93	603	398	7.81057	9.607	9.74467	8.35739	8.35739
195	1	46	2013-12-06	2013-12-05	158	49	1.47	64.86	37.51	4.79	4.82	45.46	28.46	73.92	2.22	2.22	11	6	2012-12-04	2013-12-05	5.8	3.1	1.6	1.9375	4.22	133	0.39	155	/	2013-12-05	41.3	4.35	66	233	88.6456	109.034	1.06658	104.612	104.612
196	2	30	2013-12-06	2013-12-11	174	74	1.88	58.61	60.17	6.31	6.36	51.44	53.44	104.88	5.18	5.18	7	13.71	2012-11-11	2013-12-11	6.2	3.7	1.5	2.46667	3.47	108	0.33	257	/	2013-12-11	38.2	4.7	62	314	103.914	127.814	0.779286	126.535	126.535
197	2	30	2013-12-07	2013-12-08	183	84.5	2.07	63.3	62.52	6.8	6.84	7.64	10.59	18.23	1.74	1.24	NA	109.59	2013-11-28	2013-12-08	5.3	3.4	1.4	2.42857	2.72	80	0.24	163	/	2013-12-08	28.4	14.35	554	232	8.30013	10.2092	6.9633	10.9328	10.9328
198	2	37	2013-12-07	2013-12-10	175	70	1.85	57.83	49.23	5.98	6.02	11.97	11.73	23.7	1.14	1.14	NA	NA	2013-11-05	2013-12-10	3.7	2.3	1.1	2.09091	3.31	104	0.3	210	/	2013-12-10		22.2	522	478	8.5195	10.479	6.56109	11.1845	11.1845
199	2	11	2013-12-07	2013-11-30	155	35	1.26	78.93	53.92	3.68	3.7	42.11	58.22	100.33	3.72	3.72	22.25	16	2013-11-09	2013-12-05	5.4	3.3	1.2	2.75	4.14	111	0.33	298	/	2013-11-30	40	3.8	45	202	184.391	226.801	0.565611	164.959	164.959
200	1	42	2013-12-07	2013-12-06	159	59	1.6	53.14	75.8	5.6	5.64	19.1	62.97	82.07	14.16	4.16	NA	255.4	2010-12-05	2013-12-06	6.1	4.4	1.4	3.14286	4.51	134	0.403	217	/	2013-12-06	36.7	4.8	64	254	93.562	115.081	1.03426	111.671	111.671
201	2	42	2013-12-08	2013-12-06	170	65	1.75	64.86	50.79	5.75	5.79	22.08	20.82	42.9	9.69	14.69	25.43	44.86	2003-12-05	2013-12-06	8.1	5.6	1.5	3.73333	3.33	110	0.31	361	3.09	2013-12-06	8	7.07	88	347	64.7885	79.6899	1.10608	92.9283	92.9283
202	2	57	2013-12-08	2013-12-06	170	63	1.73	62.52	50.79	5.59	5.63	19.99	21.95	41.94	3.67	4.17	20.23	18.77	1989-11-08	2013-12-06	16.8	74.5	1.4	53.2143	3.61	114	0.35	172	4.38	2013-12-06	15.5	11.67	83	226	65.1466	80.1303	1.04324	89.7637	89.7637
203	2	67	2013-12-08	2013-12-07	170	61	1.71	45.32	30.48	5.44	5.47	8.62	4.94	13.56	3.17	1.17	15	10	2003-12-06	2013-12-09	1.9	1.3	0.5	2.6	1.34	50	0.15	50	/	2013-12-07	28.2	14.07	191	549	24.096	29.6381	2.4007	30.5485	30.5485
204	2	53	2013-12-08	2013-12-07	159	64	1.66	53.92	51.58	6.01	6.05	33.46	37.31	70.77	2.14	2.14	11.5	11	2013-12-05	2013-12-07	4.7	2.5	1.9	1.31579	4.19	139	0.426	158	/	2013-12-07	38.4	7.64	69	260	81.8259	100.646	0.86727	103.026	103.026
205	1	65	2013-12-08	2013-12-05	160	64	1.67	57.83	57.05	5.98	6.02	20.5	22.72	43.22	10.65	7.65	14.45	38.89	2007-12-04	2013-12-05	7.1	4.8	1.6	3	3.75	114	0.33	305	8.23	2013-12-05	27	11.2	127	343	38.8275	47.7579	2.05236	41.4902	41.4902
206	2	41	2013-12-08	2013-12-06	172	70	1.83	47.67	57.05	6.07	6.11	11.92	15.68	27.6	1.14	1.14	17.5	16	2009-12-05	2013-12-06	7.3	5,2	1.2	#VALUE!	2.82	85	0.26	164	1.99	2013-12-06	33.2	24.52	607	539	7.01061	8.62305	7.62946	9.06156	9.06156
207	2	17	2013-12-09	2013-12-08	170	62.5	1.72	55.48	50.01	5.55	5.59	8.81	10.48	19.29	1.24	1.24	NA	48.88	2013-12-01	2013-12-08	8.4	4.9	2.3	2.13043	2.22	69	0.19	89	5.75	2013-12-08		24.12	1008	241	4.66849	5.74224	12.6697	5.80915	5.80915
208	2	48	2013-12-09	2013-12-11	176	90	2.06	69.55	67.21	7.45	7.5	21.54	24.39	45.93	2.67	17.67	NA	26.56	2013-11-23	2013-12-11	9.2	7.4	1.3	5.69231	3.1	91	0.28	199	0.12	2013-12-11		20.3	229	307	20.9126	25.7225	2.87833	28.0338	28.0338
209	2	73	2013-12-09	2013-12-11	160	65	1.68	45.32	31.26	6.06	6.1	17.03	12.09	29.12	5.24	3.24	17.37	21.54	2012-12-06	2013-12-11	4.2	2.6	0.9	2.88889	3.49	111	0.34	130	/	2013-12-11	35.2	5.77	149	362	31.5384	38.7922	1.8728	39.5432	39.5432
210	1	34	2013-12-09	2013-12-05	170	63	1.73	106.28	83.62	5.59	5.63	67.36	53.93	121.29	3.17	4.17	7.5	18.11	2012-12-04	2013-12-06	4.2	3.2	0.6	5.33333	3.72	111	0.34	66	/	2013-12-05	34.9	5.5	56	352	113.933	140.138	0.904977	127.145	127.145
211	2	66	2013-12-09	2013-12-10	165	60	1.66	92.99	83.62	5.5	5.54	22.18	31.58	53.76	1.14	1.14	16.5	294.7	2013-11-05	2013-12-10	6.4	4.2	1.6	2.625	2.95	91	0.267	274	/	2013-12-10		26.05	475	566	8.44654	10.3892	5.97034	10.2256	10.2256
212	2	66	2013-12-09	2013-12-04	179	85	2	96.12	49.23	7.15	7.2	58.79	11.67	70.46	9.12	19.62	15.5	NA	2013-12-01	2013-12-01	7	5	1.3	3.84615	4.33	133	0.41	124	/	2013-12-04		4.55	82	174	64.1272	78.8764	1.03067	85.5084	85.5084
213	2	56	2013-12-09	2013-12-13	165	66	1.73	43.76	33.6	5.98	6.02	10.47	8.41	18.88	1.56	1.06	24.88	41.64	2013-09-07	2013-12-13	4.7	2.2	1.9	1.15789	3.2	93	0.28	180	1.91	2013-12-13	30.9	20.9	357	457	12.142	14.9346	4.48718	15.4932	15.4932
214	2	35	2013-12-09	2013-12-06	175	65.5	1.8	50.79	45.32	5.64	5.68	12.38	11.55	23.93	1.17	1.17	68.48	43.99	2013-11-15	2013-12-11	8.5	6.2	1.3	4.76923	3.2	94	0.27	115	4.28	2013-12-06	38.5	32	65.3	383	94.8626	116.681	0.820764	119.591	119.591
215	1	61	2013-12-09	2013-12-08	155	47.5	1.44	42.98	45.32	4.75	4.78	13.07	23.16	36.23	3.17	2.67	27.09	20.36	2013-11-23	2013-12-08	5.4	2.8	1.6	1.75	2.34	70	0.209	199	/	2013-12-08	43.4	19.34	197	450	23.6982	29.1487	3.18358	25.0979	25.0979
216	2	52	2013-12-10	2013-12-05	170	72	1.83	53.92	39.07	6.29	6.33	23.3	15.41	38.71	4.16	3.16	22.12	NA	2013-11-04	2013-12-11	8.6	6.5	1.3	5	4.19	129	0.4	96	3.1	2013-12-05	39.1	9.82	174	438	28.2493	34.7467	2.18703	37.9923	37.9923
217	2	40	2013-12-10	2013-12-11	179	75	1.89	57.05	53.14	6.42	6.47	17.87	16.64	34.51	1.14	1.14	42.61	24.25	2013-12-01	2013-12-11	10.2	6.6	1.7	3.88235	4.43	127	0.35	276	/	2013-12-11		30.7	908	978	4.42692	5.44511	11.4128	5.60794	5.60794
218	2	38	2013-12-10	2013-12-09	176	38	1.43	69.55	85.18	3.55	3.57	29.01	46.57	75.58	5.18	2.18	50.25	10.5	2013-11-14	2013-12-09	6.3	4.2	1.1	3.81818	5.21	153	0.463	138	/	2013-12-09	44	4.3	100	413	57.0499	70.1713	1.25691	81.8899	81.8899
219	2	57	2013-12-10	2013-12-09	174	87	2.02	69.55	75.02	7.3	7.75	29.49	36.67	66.16	7.12	8.62	NA	NA	2013-11-02	2013-12-03	8.1	4	2.9	1.37931	4.55	143	0.427	198	/	2013-12-09		10.7	109	376	47.5683	58.509	1.37004	64.568	64.568
220	1	52	2013-12-10	2013-12-07	165	66	1.73	53.14	76.58	5.98	6.02	15.19	27.24	42.43	19.15	19.65	NA	NA	1995-12-06	2013-12-07	6.2	3.1	2.5	1.24	3.9	125	0.377	160	/	2013-12-07	39.4	17.99	237	473	19.7762	24.3247	3.82999	21.3813	21.3813
221	2	63	2013-12-10	2013-12-04	170	72.5	1.84	45.72	75.8	6.33	6.77	15.63	85.35	100.98	13.62	3.12	22.37	11	2013-11-23	2013-12-14	7.4	5.1	1.6	3.1875	3.85	118	0.357	269	/	2013-12-04	39.2	3.33	63	269	87.7497	107.932	0.791855	99.6961	99.6961
222	2	72	2013-12-10	2013-11-30	160	55	1.56	72.68	61.74	5.24	5.27	29.65	4.42	34.07	3.58	1.08	41.73	37.45	2013-01-12	2013-11-30	7.1	4.3	1.9	2.26316	3.69	114	0.33	201	/	2013-11-30	35.3	9.5	137	297	34.8447	42.859	1.72197	44.0768	44.0768
223	2	56	2013-12-10	2013-12-10	171	77.5	1.9	77.36	81.27	6.68	6.73	14.27	37.29	51.56	19.12	12.12	NA	NA	2012-12-09	2013-12-10	10.2	7.5	1.8	4.16667	3.69	119	0.366	214	/	2013-12-10		10.3	186	412	25.7662	31.6924	2.33786	34.0781	34.0781
224	2	61	2013-12-10	2013-12-16	174	84	1.99	48.45	69.55	7.07	7.12	5.38	26.97	32.35	1.66	2.66	22.23	52.55	2009-12-09	2013-12-09	7	5.6	0.9	6.22222	3.95	129	0.39	186	/	2013-12-16	40.6	10.59	201	377	23.1548	28.4804	2.5264	29.9571	29.9571
225	2	52	2013-12-10	2013-12-10	170	80	1.96	64.08	60.17	6.7	6.75	25.97	34.26	60.23	14.67	3.17	40.09	18.05	2000-12-09	2013-12-10	7.3	4	2.4	1.66667	4.35	137	0.4	194	0.24	2013-12-10	43.1	5.89	111	543	47.4569	58.372	1.39517	65.4221	65.4221
226	2	63	2013-12-12	2013-12-10	171	63	1.74	44.54	56.26	5.56	5.6	17。14	23.23	#VALUE!	6.65	7.15	35	35.46	2004-12-09	2013-12-10	4.5	2.4	1.3	1.84615	5.63	120	0.39	191	0.55	2013-12-10	34.2	6.39	135	320	36.4149	44.7903	1.69683	47.7956	47.7956
227	1	20	2013-12-12	2013-12-10	155	58	1.56	57.83	56.25	5.64	5.68	25.36	31.78	57.14	3.24	3.24	19.2	28.13	2009-12-09	2013-12-10	6.1	2.8	2.8	1	3.66	124	0.36	184	/	2013-12-10	43.3	7.13	96	280	68.1241	83.7926	1.55139	79.8293	79.8293
228	1	61	2013-12-12	2013-12-10	156	87.5	1.87	74.24	71.11	8.1	8.16	37.49	40.56	78.05	3.21	3.71	23.62	42.94	2013-12-02	2013-12-10	5.1	2.7	2	1.35	3.82	122	0.361	260	/	2013-12-10	42.3	6.28	45	372	130.233	160.187	0.727214	113.025	113.025
229	1	35	2013-12-12	2013-12-10	170	86	1.98	100.81	52.36	7.38	7.43	78.95	22.91	101.86	3.7	4.3	11.5	21.8	2013-12-02	2013-12-10	5.9	3.6	1.8	2	4.38	127	0.377	209	/	2013-12-10	40.6	5.67	56	251	113.265	139.316	0.904977	126.255	126.255
230	2	59	2013-12-12	2013-12-11	172	69	1.81	78.15	68.77	6	6.04	35.59	32.59	68.18	3.14	3.14	18.9	15	2010-12-10	2013-12-11	7.4	5.5	1.3	4.23077	4.76	147	0.42	135	0.88	2013-12-11	40.7	4.1	115	129	44.404	54.6169	1.44545	59.6734	59.6734
231	2	35	2013-12-13	2013-12-11	170	87	1.98	56.26	56.26	7.46	7.51	6.59	5.46	12.05	1.19	1.19	9	7	2013-04-10	2013-12-11	9.3	6.8	1.7	4	3.19	97	0.28	181	/	2013-12-11	42.8	18.1	752	287	5.65392	6.95432	9.45199	7.29517	7.29517
232	2	46	2013-12-13	2013-12-11	170	80	1.92	82.05	57.05	6.91	6.96	60.2	41.52	101.72	2.19	1.69	11	12.5	2013-12-05	2013-12-11	7.7	4.8	2.3	2.08696	4.93	154	0.461	256	/	2013-12-11	41.3	4.9	65	287	90.2212	110.972	0.816993	110.908	110.908
233	2	22	2013-12-13	2013-12-11	182	70	1.9	93.77	66.52	5.78	5.82	62.2	39.32	101.52	4.67	8.67	16.13	NA	2012-12-11	2013-12-11	5.9	3.1	2.2	1.40909	4.63	156	0.47	221	/	2013-12-11	47.7	2.9	63	287	108.643	133.63	0.791855	132.972	132.972
234	1	36	2013-12-13	2013-12-11	162	47	1.48	42.98	42.98	4.53	4.56	12.05	13.41	25.46	12.18	1.18	40.39	144.24	2009-12-10	2013-12-11	6.5	3.4	2.6	1.30769	2.81	83	0.25	117	/	2013-12-11	42.4	27.65	443	571	10.3531	12.7343	7.15902	11.2309	11.2309
235	1	36	2013-12-13	2013-12-16	150	56	1.5	87.52	50.79	5.63	5.67	38.07	22.53	60.6	1.22	1.22	58.23	NA	2013-12-01	2013-12-19	8	6	1.5	4	4.03	103	0.32	305	/	2013-12-16		30	209	536	24.6361	30.3024	3.3775	27.8522	27.8522
236	2	57	2013-12-13	2013-12-10	171	75	1.87	83.62	60.95	6.49	6.53	23.46	49.55	73.01	7.22	4.22	NA	33.77	2013-12-04	2013-12-10	9.6	7.1	1.6	4.4375	4.61	148	0.44	213	/	2013-12-10	43.9	6.59	124	215	40.992	50.4202	1.55857	55.2484	55.2484
237	2	57	2013-12-13	2013-12-12	164	59	1.64	28.13	49.23	5.45	5.48	1.37	7.71	9.08	12.64	5.14	18.76	NA	2011-12-12	2013-12-12	6.6	3.9	1.9	2.05263	3.57	118	0.37	241	0.83	2013-12-12		13.54	289	479	15.4395	18.9905	3.63248	19.8628	19.8628
238	2	48	2013-12-13	2013-12-11	172	69	1.81	61.74	50.79	6	6.04	15.79	11.38	27.17	1.24	1.24	16.5	NA	2013-12-01	2013-12-11	5.1	2.9	1.3	2.23077	2.58	77	0.24	162	3.56	2013-12-11		32.44	740	428	5.40213	6.64462	9.30116	6.78925	6.78925
239	1	54	2013-12-13		165	65	1.72	52.36	55.48	5.9	5.94	21.05	34.63	55.68	2.18	2.68	16.5	24.07	2005-12-09	2013-12-10	4.4	1.7	2.3	0.73913	3.32	102	0.3	172	0.09						#DIV/0!	#DIV/0!	0	#DIV/0!	#DIV/0!
240	1	64	2013-12-13	2013-12-10	155	55	1.53	91.43	37.51	5.38	5.42	53.85	12.98	66.83	2.64	2.14	12.5	14	2013-11-09	2013-12-12	3.7	1.3	1.2	1.08333	3.84	117	0.35	185	/	2013-12-10	38.2	4.6	58	198	96.2277	118.36	0.937298	101.804	101.804
241	2	50	2013-12-14	2013-12-10	173	85	1.99	90.65	122.69	7.19	7.23	10.56	16.81	27.37	19.71	19.71	NA	NA	2013-10-10	2013-12-11	7.2	5	1.6	3.125	3.94	126	0.36	239	8.85	2013-12-10		16.25	272	401	17.0046	20.9157	3.4188	22.4506	22.4506
242	2	51	2013-12-14	2013-12-11	172	59	1.7	76.58	76.11	5.23	5.26	41.4	42.85	84.25	1.63	1.13	71.84	29.67	2013-12-02	2013-12-09	8.5	5.7	1.7	3.35294	4.36	134	0.42	236	4.51	2013-12-11		8.8	149	394	33.9201	41.7217	1.8728	46.1518	46.1518
243	2	41	2013-12-14	2013-12-12	175	70	1.85	101.59	89.87	5.98	6.02	33.27	41.98	75.25	13.61	3.61	12.61	NA	2012-12-11	2013-12-12	6.4	3.1	2.6	1.19231	4.92	151	0.461	203	/	2013-12-12	40.2	6.1	59	226	103.274	127.027	0.741579	119.537	119.537
244	2	57	2013-12-14	2013-12-12	172	75	1.88	82.05	70.33	6.46	6.5	50.85	43.51	94.36	3.17	2.67	8.5	10	2013-07-11	2013-12-12	7	4.1	2.4	1.70833	4.21	132	0.393	250	/	2013-12-12	39.8	7.2	71	314	78.011	95.9535	0.892408	99.0022	99.0022
245	2	45	2013-12-14	2013-12-16	170	70	1.81	54.7	62.52	6.14	6.18	10.88	19.97	30.85	3.1	8.1	42.68	NA	2013-11-03	2013-12-16	8.1	5.2	1.9	2.73684	3.18	96	0.28	203	/	2013-12-16	35.8	15.3	339	416	13.474	16.5731	4.26094	17.8182	17.8182
246	2	66	2013-12-15	2013-12-12	175	73	1.88	78.15	62.52	6.21	6.25	28.96	30.72	59.68	4.2	3.2	18.27	20.92	2013-12-09	2013-12-12	5.4	3.5	1.3	2.69231	4.77	151	0.452	243	/	2013-12-12	46.8	6.89	83	410	63.2364	77.7808	1.04324	84.2644	84.2644
247	2	48	2013-12-27	2013-12-26	170	80	1.92	73.46	55.48	0.91	6.96	10.19	11.91	22.1	1.17	1.67	186.2	153.36	2013-04-25	2013-12-26	7.9	5.3	1.9	2.78947	3.73	120	0.34	179	4.54	2013-12-26	36.9	25	462	569	9.30383	11.4437	5.80694	11.9997	11.9997
248	2	52	2013-12-28	2013-12-30	172	80	1.93	31.26	76.58	6.84	6.89	4.12	27.41	31.53	18.19	19.19	NA	NA	2013-12-22	2013-12-30	8.8	6.5	1.5	4.33333	4.61	144	0.425	273	/	2013-12-30	39.8	12.9	164	411	30.2463	37.2029	2.06134	40.8107	40.8107
249	1	32	2013-12-28	2013-12-26	160	55	1.56	128.16	67.99	5.24	5.27	80.37	27.75	108.12	12.19	19.69	NA	NA	2013-12-17	2013-12-26	8.4	5.3	2.5	2.12	4.21	130	0.385	267	/	2013-12-26	43.6	5.9	76	193	81.0861	99.7359	1.22818	97.323	97.323
250	2	36	2013-12-28	2013-12-24	165	64.5	1.71	42.2	46.89	5.86	5.9	4.28	5.35	9.63	1.22	1.22	3.5	5	2003-12-23	2013-12-24	6.7	4.6	1.5	3.06667	2.78	85	0.247	107	6.72	2013-12-24	32.4	36.7	1132	385	3.50657	4.31308	14.2283	4.41806	4.41806
251	2	22	2013-12-28	2013-12-26	183	78	2	58.61	59.39	6.33	6.37	10.71	9.94	20.65	1.24	1.24	44.4	44.44	2013-05-25	2013-12-26	5.1	2.9	1.6	1.8125	2.1	66	0.19	167	/	2013-12-26	36.5	39.6	520	449	9.50979	11.697	6.53595	12.4852	12.4852
252	2	52	2013-12-28	2013-12-26	170	75	1.86	87.52	84.4	6.52	6.57	26.28	30.68	56.96	3.14	6.64	12.56	21.06	2011-12-25	2013-12-26	9.2	5.9	2	2.95	4.29	138	0.413	156	/	2013-12-26	34.3	7.2	103	285	51.7354	63.6345	1.29462	71.6143	71.6143
253	2	24	2013-12-28	2013-12-24	170	64	1.74	77.36	59.39	5.67	5.71	32.73	22.83	55.56	1.18	5.18	31.58	245.55	2013-12-17	2013-12-24	8.8	6.1	1.9	3.21053	5.11	138	0.42	434	12.54	2013-12-24		11.57	201	366	27.982	34.4179	2.5264	38.8487	38.8487
254	1	39	2013-12-28	2013-12-27	157	59	1.59	82.05	39.07	5.66	5.7	67.14	30.83	97.97	2.7	5.7	11	105.52	2012-12-26	2013-12-27	8.4	4.1	3.7	1.10811	3.61	111	0.341	247	/	2013-12-27	34.8	6	59	287	104.328	128.324	0.953458	120.667	120.667
255	2	25	2013-12-30	2013-12-31	170	58	1.67	61.74	19.54	5.2	5.24	52.84	10.99	63.83	2.7	4.7	10	19.87	2013-09-25	2013-12-31	9.7	7.1	1.6	4.4375	4.36	132	0.4	229	/	2013-12-31	36	6.08	92	309	68.3845	84.1129	1.15636	99.2364	99.2364
256	2	80	2013-12-29	2013-12-28	170	78	1.89	60.17	48.45	6.76	6.8	24.87	19.65	44.52	6.64	17.64	NA	7.16	2012-12-27	2013-12-28	8.2	4.6	2.7	1.7037	3.85	128	0.38	140	0.38	2013-12-28	34.4	8.01	157	406	29.1444	35.8476	1.97335	35.3392	35.3392
257	2	76	2013-12-29	2013-12-20	160	58	1.6	47.67	24.23	5.48	5.52	25.08	1.91	26.99	2.21	1.21	NA	8	2013-10-19	2013-12-20	8.2	6.1	1.2	5.08333	4.5	126	0.398	161	/	2013-12-20	41.3	10.56	128	408	37.2756	45.849	1.60885	46.5249	46.5249
258	1	58	2014-01-12	2014-01-10	164	65	1.71	99.24	29.7	5.93	5.97	44.7	3.8	48.5	3.71	18.21	113.71	NA	2013-01-09	2014-01-11	8.3	2.3	5.7	0.403509	3.45	106	0.33	275	/	2014-01-10	18.3	5.9	80	299	67.7343	83.3132	1.29282	76.2016	76.2016
259	2	45	2014-01-12	2014-01-09	171	64	1.75	34.38	35.17	5.64	5.68	5.9	8	13.9	1.64	1.64	27.83	NA	2007-01-08	2014-01-09	5.8	3.6	1.6	2.25	3.38	98	0.29	171	2.43	2014-01-09	36.6	25.24	287	489	16.3287	20.0844	3.60734	21.7919	21.7919
260	2	74	2013-12-29	2013-12-24	168	73	1.83	35.95	44.54	6.44	6.48	8.14	12.08	20.22	2.69	1.69	26.07	12	2012-12-24	2013-12-28	5	2.5	1.7	1.47059	2.35	72	0.21	160	/	2013-12-24		9.14	181	238	25.1267	30.9058	2.27501	31.0363	31.0363
261	2	30	2013-12-29	2013-12-09	170	61	1.71	53.14	44.54	5.44	5.47	44.15	37.55	81.7	2.18	2.68	9	9.5	2013-06-08	2013-12-16	6.8	3.2	2.7	1.18519	4.78	149	0.46	181	/	2013-12-09	47.7	6.4	65	350	98.3995	121.031	0.816993	124.101	124.101
262	1	49	2013-12-29	2013-12-26	157	47	1.44	55.48	54.7	4.65	4.68	31	39.67	70.67	2.63	2.13	11	17	2013-12-25	2013-12-26	4.9	2.5	1.8	1.38889	3.48	109	0.318	207	0.1	2013-12-26	33.4	6.3	68	297	84.5523	103.999	1.0989	98.7991	98.7991
263	2	34	2013-12-29	2013-12-24	170	93	2.04	65.64	42.98	7.92	7.98	34.46	23.69	58.15	2.66	2.16	7	6.5	2013-09-23	2013-12-27	5.8	3	2.1	1.42857	4.89	164	0.47	215	1.58	2013-12-24	37.3	7.3	116	307	49.1672	60.4757	1.45802	70.3888	70.3888
264	2	65	2013-12-30	2013-12-27	171	80	1.92	58.61	69.55	6.88	6.92	25.03	36.38	61.41	2.2	2.2	11.5	11.5	2013-11-27	2013-12-27	4.8	3.4	0.9	3.77778	4.5	147	0.43	218	0.13	2013-12-27		5.89	80	494	66.1856	81.4083	1.00553	88.7206	88.7206
265	2	50	2013-12-30	2013-12-27	180	105	2.24	76.58	88.3	8.4	8.46	47.76	63.09	110.85	3.67	3.67	12.5	9	2010-12-27	2013-12-27	9.7	5.1	3.7	1.37838	5.69	173	0.53	145	0.86	2013-12-27		6.1	80	380	69.8062	85.8616	1.00553	98.5793	98.5793
266	2	72	2013-12-30	2013-12-28	170	70	1.81	42.2	39.85	6.14	6.18	6.11	7.11	13.22	1.24	2.24	32.62	36.54	2005-12-26	2013-12-27	5.3	3.6	1	3.6	1.83	60	0.18	114	2.67	2013-12-28	30.3	21.32	460	367	8.61171	10.5924	5.7818	10.1913	10.1913
267	2	36	2013-12-30	2013-12-20	172	76	1.89	75.02	65.64	6.53	6.58	61.12	60.77	121.89	2.15	2.65	6.5	7.5	2013-11-19	2013-12-20	6	3.5	2	1.75	5.01	154	0.46	239	/	2013-12-20	442	5.8	75	320	80.3897	98.8793	0.942685	112.183	112.183
268	1	62	2013-12-30	2013-12-28	164	40	1.39	32.82	65.64	3.92	3.94	6.6	34.17	40.77	1.17	14.67	30.2	161.85	2013-04-27	2013-12-28	8.7	7.4	0.8	9.25	2.69	87	0.26	207	/	2013-12-28	35.8	10.2	176	423	26.9013	33.0886	2.84421	28.5609	28.5609
269	2	38	2013-12-30	2013-12-28	169	80	1.91	72.68	59.39	6.95	7	30.48	45.79	76.27	4.67	3.67	11.5	9.5	2013-11-27	2013-12-28	8.4	6	1.9	3.15789	3.9	128	0.357	238	/	2013-12-28	37.1	5.7	99	446	57.7154	70.9899	1.24434	82.891	82.891
270	2	57	2013-12-31	2013-12-24	180	105	2.24	72.68	70.33	8.4	8.46	12.23	12.7	24.93	7.69	8.09	35.76	41.28	2013-12-19	2013-12-24	4.9	3.7	0.8	4.625	3.75	116	0.34	221	/	2013-12-24		7.84	187	378	25.5154	31.384	2.35043	33.6209	33.6209
271	1	6	2013-12-31	2013-12-16	130	26	0.98	46.11	43.76	3.34	3.36	69.56	63.93	133.49	3.24	3.24	19.78	13	2013-08-25	2013-12-26	7.4	3.3	3.2	1.03125	4.42	131	0.388	275	/	2013-12-16	48.9	4.7	42	244	225.817	277.755	0.678733	170.147	170.147
272	2	47	2013-12-31	2013-12-29	167	75	1.84	65.64	58.61	6.63	6.67	45.23	47.05	92.28	2.17	2.17	6.5	6.5	2013-12-20	2013-12-29	6.5	4.4	1.5	2.93333	4.83	149	0.438	213	/	2013-12-29	46.6	7.5	86	356	65.0285	79.985	1.08095	92.2497	92.2497
273	1	55	2014-01-01	2013-12-30	155	68	1.67	68.77	50.01	6.49	6.53	36.19	12.09	48.28	2.2	1.2	30.16	62.51	2013-12-24	2013-12-30	10.5	5.8	3.6	1.61111	4.15	118	0.362	351	/	2013-12-30	43.6	5.7	70	181	79.8755	98.2469	1.13122	91.4594	91.4594
274	2	52	2014-01-01	2013-12-30	182	80	2.01	47.67	50.01	6.5	6.55	5.96	8.31	14.27	1.17	1.17	11	8.5	2003-12-30	2013-12-31	6	4	1.2	3.33333	2.21	67	0.2	207	5.82	2013-12-30		43.9	1091	651	3.39588	4.17693	13.7129	4.12848	4.12848
275	2	48	2014-01-01	2013-12-30	175	80	1.96	59.39	44.54	6.73	6.78	3.93	2.52	6.45	11.24	12.24	NA	29.28	2009-12-30	2013-12-30	7.7	6.4	0.8	8	3.34	101	0.32	205	2.84	2013-12-30		38.93	708	467	5.68487	6.99239	8.89894	7.16198	7.16198
276	2	28	2014-01-02	2013-12-30	178	72	1.89	74.24	57.05	6.04	6.08	20.23	14.14	34.37	1.19	1.19	10	7.5	2008-12-19	2013-12-30	5.9	3.5	1.4	2.5	2.23	66	0.2	286	15.43	2013-12-30	15.2	16.6	676	306	6.68989	8.22857	8.49673	8.71631	8.71631
277	2	3	2014-01-02	2013-12-30	105	16	0.68	39.07	31.26	2.71	2.73	60.99	31.45	92.44	2.73	1.73	19.17	NA	2013-10-29	2013-12-30	3	1.4	1.2	1.16667	2.69	80	0.24	265	/	2013-12-30	40.5	2.98	23	254	520.788	640.569	0.28909	229.923	229.923
278	1	26	2014-01-02	2013-12-31	164	65	1.71	86.74	71.11	5.93	5.97	54.92	45.08	100	7.19	1.19	NA	NA	2012-12-31	2013-12-31	5.2	3.4	1.2	2.83333	4.03	107	0.34	262	11.15	2013-12-31		10.01	135	387	43.5819	53.6057	2.18164	50.6816	50.6816
279	2	35	2014-01-02	2014-01-01	170	80	1.92	65.64	60.17	6.91	6.96	33.84	33.35	67.19	2.7	2.7	89.94	43.61	2013-12-02	2014-01-01	5.3	2.7	1.3	2.07692	4.48	144	0.42	112	/	2014-01-01	36.3	8.24	151	330	36.055	44.3476	1.89794	50.8159	50.8159
280	1	61	2014-01-02	2013-12-31	167	67.5	1.76	192.24	140.66	6.04	6.08	29.14	11.53	40.67	2.66	1.66	2131.7	98.43	2003-12-31	2013-12-31	6.3	4.7	1.1	4.27273	3.1	91	0.29	165	/	2013-12-31		35.14	710	391	5.3973	6.63868	11.4738	5.32692	5.32692
281	2	69	2014-01-02	2013-12-31	165	58	1.63	60.17	35.95	5.34	5.38	23.38	12.72	36.1	2.66	1.66	24.45	25.76	2013-12-25	2013-12-31	4.1	2.1	1.6	1.3125	4.19	95	0.31	108	1.06	2013-12-31		10.96	124	357	39.4326	48.5021	1.55857	50.7821	50.7821
282	2	42	2014-01-02	2013-12-31	170	85	1.97	71.89	60.17	7.3	7.35	40.85	34.26	75.11	2.66	3.16	8.5	14	2013-11-30	2013-12-31	6.2	4.3	1.3	3.30769	4.46	142	0.418	194	/	2013-12-31	47.2	5.4	88	275	64.7885	79.6899	1.10608	92.9283	92.9283
283	2	44	2014-01-02	2013-12-27	180	78	1.98	67.99	56.26	6.42	6.46	47.1	38.24	85.34	3.19	3.69	11.5	18.27	2013-12-21	2013-12-27	6.4	4.2	1.5	2.8	4.2	131	0.378	399	/	2013-12-27	46.7	7.9	89	342	63.3481	77.9182	1.11865	90.3886	90.3886
284	2	27	2014-01-02	2014-01-01	182	85	2.07	57.83	54.7	6.86	6.91	9.34	5.66	15	1.71	1.21	16.5	7	2013-12-16	2014-01-01	5.9	3.4	1.7	2	3.69	109	0.31	132	3.97	2014-01-01	24.8	29.1	676	489	6.73946	8.28954	8.49673	8.77775	8.77775
285	1	50	2014-01-02	2014-01-02	161	65	1.69	53.92	50.01	6.03	6.07	21.12	25.62	46.74	3.04	2.54	22.66	24.14	2008-01-01	2014-01-02	3.8	1.4	1.9	0.736842	3.26	97	0.3	221	1.13	2014-01-02	36.7	4.48	114	301	46.3865	57.0554	1.84228	52.53	52.53
286	2	40	2014-01-03	2014-01-10	175	100	2.15	100.81	87.52	8.24	8.3	30.16	35.82	65.98	1.24	1.24	32.6	35.74	2012-6-31	2014-01-10	4	2.9	0.8	3.625	2.87	77	0.24	77	/	2014-01-10	27.4	17.7	278	406	17.3502	21.3408	3.49422	23.4573	23.4573
287	2	54	2013-01-03	2014-01-07	173	78	1.92	40.64	43.76	6.65	6.7	1.73	2.97	4.7	1.2	1.2	3.5	112.34	2013-04-01	2014-01-04	4.6	2.6	1.4	1.85714	2.25	69	0.21	87	/	2014-01-07	32	26.11	904	368	4.18655	5.14946	11.3625	5.10988	5.10988
288	1	67	2014-01-03	2014-01-02	160	60	1.62	71.89	63.3	5.65	5.69	16.7	17.05	33.75	1.15	2.15	NA	135.58	2013-12-15	2014-01-01	5.9	4.4	0.9	4.88889	3.13	61	0.2	251	/	2014-01-02		19.06	680	313	5.56599	6.84616	10.989	5.38071	5.38071
289	1	43	2013-01-03	2014-01-02	160	86	1.89	81.27	67.99	7.8	7.85	63.56	58.51	122.07	2.19	2.19	10	11.5	2013-12-28	2014-01-02	5.5	3.3	1.6	2.0625	4.33	127	0.386	264	/	2014-01-02	43.7	4.71	53	250	115.756	142.379	0.856496	121.537	121.537
290	2	67	2014-01-03	2014-01-20	175	70	1.85	75.8	73.46	5.98	6.02	42.89	57.48	100.37	3.19	3.69	16	11.5	2013-12-26	2014-01-10	10.5	9.7	0.4	24.25	3.96	124	0.366	234	/	2014-01-20		3	116	141	42.8423	52.696	1.45802	55.825	55.825
291	2	24	2014-01-03		160	70	1.73	59.39	48.45	6.48	6.52	25.46	19.09	44.55	2.24	3.24	32.64	26.96	2013-9-31	2014-01-05	5.9	4.9	0.6	8.16667	3.2	101	0.3	163	/						#DIV/0!	#DIV/0!	0	#DIV/0!	#DIV/0!
292	2	38	2014-01-03	2013-12-31	170	80	1.92	51.58	53.14	6.91	6.96	20.49	22.27	42.76	2.65	2.15	18.1	12.5	2013-07-30	2013-12-31	6.5	4.2	1.5	2.8	4.74	141	0.43	195	2.97	2013-12-31	40.4	8.31	172	475	30.5109	37.5284	2.16189	42.5086	42.5086
293	1	39	2014-01-04	2013-12-29	160	65	1.68	78.93	57.05	6.06	6.1	57.34	17.33	74.67	2.69	1.19	14.5	NA	2013-12-13	2013-12-29	4.4	2.9	1.1	2.63636	4.25	134	0.386	147	/	2013-12-29	43.4	4.34	87	185	66.6437	81.9718	1.40595	78.6838	78.6838
294	2	26	2014-01-04	2014-01-03	168	67	1.76	60.17	64.08	5.96	6	16.28	23.77	40.05	1.21	1.21	21.61	17	2013-12-20	2014-01-03	8.6	6.1	1.9	3.21053	2.08	66	0.19	94	4.73	2014-01-03	32.2	9.9	519	251	9.21314	11.3322	6.52338	12.1675	12.1675
295	2	38	2014-01-04	2014-01-09	166	51	1.55	63.3	41.42	4.76	4.79	13.04	11.8	24.84	1.18	1.18	61.96	NA	2011-12-31	2014-01-09	6.2	3.6	1.4	2.57143	3.88	110	0.34	215	/	2014-01-09	35.6	18.62	340	459	13.8972	17.0936	4.2735	18.6497	18.6497
296	2	67	2014-01-04	2014-01-03	167	75	1.84	63.3	54.7	6.63	6.67	26.31	29.42	55.73	3.66	3.16	15	10.5	2013-12-02	2014-01-03	5.9	3.8	1.1	3.45455	4.26	138	0.4	196	0.18	2014-01-03	41.2	7.13	83	278	63.0436	77.5437	1.04324	83.6745	83.6745
297	1	53	2014-01-04	2014-01-03	155	58	1.56	74.24	57.83	5.64	5.68	35.42	17.71	53.13	5.18	19.68	37.6	NA	2013-12-25	2014-01-03	5.1	2.1	2.3	0.913043	3.48	110	0.334	218	/	2014-01-03	40.4	7.14	77	292	72.0962	88.6783	1.24434	82.6582	82.6582
298	1	60	2014-01-05	2014-01-11	159	60	1.61	60.17	42.98	5.68	5.72	15.57	14.68	30.25	1.19	1.69	NA	1310.3	2013-12-23	2014-01-06	5.9	3.8	1.2	3.16667	2.25	71	0.21	199	6.06	2014-01-11	32.7	5.3	472	284	8.67475	10.6699	7.62767	8.78825	8.78825
299	2	38	2014-01-05	2014-01-03	168	62	1.7	68.77	67.21	5.57	5.61	26.08	29.62	55.7	4.66	1.16	65.56	74.21	2013-12-23	2014-01-03	8.1	5.9	1.7	3.47059	3.74	118	0.36	221	5.71	2014-01-03		12.73	213	339	23.8399	29.3231	2.67722	32.8261	32.8261
300	1	8	2014-01-05	2014-01-04	110	21	0.79	48,45	48.45	3.22	3.24	77.13	76.3	153.43	2.22	2.72	13	10.5	2014-01-01	2014-01-10	4.4	1.8	2	0.9	4.07	109	0.35	299	7.42	2014-01-04	43.3	2.6	35	192	262.887	323.351	0.565611	178.145	178.145
301	2	25	2014-01-05	2014-01-04	177	80	1.97	56.26	56.26	6.67	6.71	39.53	38.99	78.52	2.68	2.68	11.5	19.01	2013-11-03	2014-01-04	8.6	4.7	3	1.56667	4.84	143	0.42	243	0.08	2014-01-04	42.3	4.51	80	387	80.3532	98.8344	1.00553	117.505	117.505
302	2	35	2014-01-05	2014-01-10	180	80	2	43.76	42.2	6.57	6.61	7.16	8.87	16.03	1.67	2.17	27.78	41.16	2009-01-03	2014-01-10	8.1	5.4	2.1	2.57143	3.41	104	0.298	186	7.84	2014-01-10	38.1	17.3	799	352	5.27188	6.48442	10.0427	6.77959	6.77959
303	2	24	2014-01-05	2014-01-04	172	60	1.71	71.89	48.45	5.3	5.34	22.4	19.18	41.58	1.15	1.15	10.5	15.5	2014-01-02	2014-01-04	4.9	1.9	2.3	0.826087	2.95	93	0.0627	193	7.05	2014-01-04	27.4	20.19	425	469	11.7925	14.5048	5.34188	15.7115	15.7115
304	1	21	2014-01-05	2014-01-04	144	45	1.33	42.2	43.76	4.82	4.86	8.19	12.21	20.4	1.2	18.7	NA	NA	2011-01-03	2014-01-04	4.5	2.6	1.5	1.73333	2.12	64	0.19	236	0.25	2014-01-04	35.6	46.84	682	551	7.02026	8.63491	11.0213	7.40683	7.40683
305	1	53	2014-01-05	2014-01-08	170	76	1.87	99.24	144.57	6.6	6.65	42.71	45.77	88.48	4.13	4.13	30.47	30.86	2010-01-03	2014-01-08	9.4	8	0.6	13.3333	3.65	114	0.346	171	/	2014-01-08	36.4	7.7	68	213	83.2161	102.356	1.0989	96.0617	96.0617
306	1	22	2014-01-06	2014-01-13	155	75	1.74	56.26	53.14	7.09	7.14	11.04	15.29	26.33	1.21	1.21	14.5	6.5	2013-12-27	2014-01-13	9.3	7	1.5	4.66667	2.68	82	0.25	119	4.98	2014-01-13	26.1	6.2	531	249	9.28282	11.4179	8.58112	9.95376	9.95376
307	2	75	2014-01-06	2014-01-03	165	61	1.67	49.23	46.11	5.58	5.62	29.79	32.24	62.03	7.13	4.13	14.07	21.7	2013-11-02	2014-01-03	8.3	5.8	1.2	4.83333	3.96	79	0.266	201	/	2014-01-03	41.5	6.71	62	240	86.2766	106.12	0.779286	92.2413	92.2413
308	2	50	2014-01-06	2014-01-04	173	85	1.99	56.26	45.32	7.19	7.23	10.83	11.83	22.66	2.21	1.21	44.15	44.46	2013-12-15	2014-01-04	5.3	3.4	1.2	2.83333	3.15	93	0.28	233	13.15	2014-01-04	25.8	16.64	455	357	9.39106	11.551	5.71895	12.0527	12.0527
309	1	45	2014-01-06	2014-01-06	168	83	1.93	46.11	33.6	7.22	7.27	5.78	4.61	10.39	3.68	2.19	23.97	NA	2013-12-24	2014-01-06	3.9	2.4	0.6	4	2.42	71	0.22	225	1.53	2014-01-06		16.5	593	295	7.06713	8.69257	9.58306	7.41031	7.41031
310	1	74	2014-01-06	2014-01-18	163	55	1.58	61.74	49.23	5.15	4.19	44.79	41.6	86.39	3.74	6.24	17.76	14.61	2013-01-02	2014-01-13	6.4	4.9	0.8	6.125	3.41	103	0.32	127	/	2014-01-18		2.15	89	118	57.0034	70.1141	1.43827	59.8653	59.8653
311	1	56	2014-01-06	2014-01-03	158	60	1.61	41.42	41.42	5.71	5.75	22.47	26.21	48.68	3.11	2.11	40.24	34.23	2009-01-02	2014-01-03	5.2	3.4	1.2	2.83333	3.59	104	0.31	157	/	2014-01-03	41.1	8.04	97	363	54.6178	67.1798	1.56755	61.2201	61.2201
312	1	28	2014-01-06	2013-12-31	160	62	1.64	61.74	68.77	5.82	5.85	21.05	21.31	42.36	1.19	1.19	NA	NA	2013-12-20	2013-12-31	6.2	3.9	1.8	2.16667	3.76	110	0.32	260	6.22	2013-12-31	33.1	14.6	257	415	20.4228	25.12	4.1532	22.9463	22.9463
313	2	36	2014-01-07	2014-01-05	173	69	1.82	48.45	45.32	5.96	6	5.11	5.48	10.59	1.2	4.2	57.56	90.13	2013-10-04	2014-01-05	6	3.3	1.7	1.94118	3.89	120	0.36	163	1.94	2014-01-05	36.3	22.3	982	473	4.13166	5.08194	12.3429	5.24649	5.24649
314	2	88	2014-01-07	2014-01-04	170	60	1.69	60.95	51.58	5.16	5.39	12.23	30.98	43.21	1.64	4.64	20.14	20.17	2013-01-03	2014-01-06	7	4.9	1.2	4.08333	3.39	94	0.3	219	/	2014-01-04	33.2	6.56	89	296	55.0332	67.6908	1.11865	66.356	66.356
315	1	96	2014-01-07	2014-01-06	161	63	1.66	113.31	73.46	5.87	5.9	32.67	33.08	65.75	16.68	3.18	17.86	25.43	2013-09-05	2014-01-06	8.2	6.1	1.3	4.69231	2.08	57	0.179	181	/	2014-01-06	34.9	4.4	85	238	57.0164	70.1302	1.37363	54.2255	54.2255
316	1	24	2014-01-07	2014-01-09	160	45	1.44	44.54	49.23	4.41	4.44	15.72	19.22	34.94	1.21	1.21	23.04	12	2013-11-25	2014-01-09	9.2	6.2	2	3.1	3.09	93	0.29	282	1.23	2014-01-09	34.8	23.3	509	494	9.57669	11.7793	8.2256	10.3301	10.3301
317	2	42	2014-01-08	2014-01-07	172	90	2.03	46.89	49.23	7.61	7.66	9.22	12.24	21.46	1.19	1.69	29.55	35.4	2007-01-06	2014-01-07	8.1	6.3	1	6.3	3.21	101	0.29	144	3.21	2014-01-07	36.6	27.29	497	635	8.7869	10.8079	6.24686	11.4586	11.4586
318	2	64	2014-01-08	2014-01-04	169	65	1.75	68.77	66.42	5.78	5.82	32.93	49.2	82.13	1.12	2.12	24.9	10.5	2005-01-04	2014-01-08	5.9	4	1	4	3.73	118	0.36	200	/	2014-01-04		13.83	134	462	36.6115	45.0321	1.68426	47.8896	47.8896
319	1	50	2014-01-08	2014-01-05	160	60	1.62	53.14	46.11	5.65	5.69	27.36	23.73	51.09	19.18	19.68	NA	NA	2007-01-04	2014-01-05	6.2	4.4	1.2	3.66667	3.93	110	0.32	192	2.53	2014-01-05	30.7	7.07	83	426	66.9027	82.2903	1.34131	77.0975	77.0975
320	2	58	2014-01-08	2014-01-08	175	68	1.83	64.08	61.74	5.83	5.87	20.21	20.43	40.64	1.61	1.11	34.79	27.71	2010-01-07	2014-01-08	6.6	5.4	0.7	7.71429	2.55	78	0.23	153	3.36	2014-01-08	36.9	23.57	394	339	10.759	13.2336	4.95224	13.56	13.56
321	2	52	2014-01-09	2014-01-08	165	58	1.63	39.85	42.98	5.34	5.38	4.35	7.86	12.21	1.21	2.21	5.5	NA	2013-12-28	2014-01-08	8.2	6.6	1.1	6	2.48	70	0.2	112	3.94	2014-01-08	33.2	40.63	1297	680	2.78144	3.42117	16.3022	3.34947	3.34947
322	2	34	2014-01-09	2014-01-08	178	60	1.75	78.15	53.14	5.15	5.18	50.19	31.51	81.7	2.67	2.67	31.04	17.42	2014-01-04	2014-01-08	4.3	2.8	1.1	2.54545	5.5	165	0.5	148	0.06	2014-01-08	53	5	95	300	61.9109	76.1504	1.19407	89.6119	89.6119
323	2	66	2014-01-09	2014-01-03	170	60	1.69	70.33	69.55	5.36	5.39	45.16	55.03	100.19	3.14	2.64	12	10	2014-01-02	2014-01-03	5.4	2.9	1.7	1.70588	4.2	135	0.413	152	0.1	2014-01-03	43	7.9	62	227	88.5448	108.91	0.779286	98.2612	98.2612
324	2	59	2014-01-09	2014-01-08	179	81	2	64.86	56.26	6.67	6.72	42.36	39.9	82.26	2.15	3.65	9	5.5	1994-01-07	2014-01-08	7.4	5.4	0.9	6	4.78	144	0.44	158	0.14	2014-01-08	41.5	8.47	85	286	62.9388	77.4147	1.06838	85.9998	85.9998
325	1	38	2014-01-09	2014-01-10	158	57	1.57	46.11	38.29	5.46	5.5	8.44	9.62	18.06	1.22	1.22	7	NA	2014-01-02	2014-01-10	5.4	3.4	1.5	2.26667	1.63	50	0.15	81	/	2014-01-10		20.7	912	612	4.45062	5.47426	14.7382	4.62574	4.62574
326	2	30	2014-01-09	2014-01-08	170	70	1.81	50.79	41.42	6.14	6.18	9.36	8.51	17.87	3.72	3.22	50.25	62.11	2013-04-07	2014-01-08	7.9	5	2	2.5	4.43	120	0.37	239	0.27	2014-01-08	48.9	16.83	207	468	25.8503	31.7958	2.60181	35.9442	35.9442
327	2	23	2014-01-10	2014-01-07	180	110	2.29	76.58	77.36	8.77	8.83	29.61	31.62	61.23	3.69	3.19	21.91	81.31	2009-01-06	2014-01-07	8.3	4.8	2.9	1.65517	4.73	143	0.44	212	3.76	2014-01-07	43.8	8.2	144	335	41.4734	51.0123	1.80995	58.5506	58.5506
328	1	50	2014-01-10	2014-01-07	164	63	1.69	55.48	67.21	5.77	5.81	13.28	28.01	41.29	18.67	4.67	NA	NA	2013-12-06	2014-01-12	7.8	5	1.5	3.33333	3.81	115	0.336	242	/	2014-01-07	35.2	12.1	210	475	22.9202	28.1919	3.39367	25.0982	25.0982
329	2	56	2014-01-10	2014-01-06	160	70	1.73	81.27	94.56	6.48	6.52	58.66	75.85	134.51	2.06	2.56	8	14.5	1992-01-06	2014-01-06	5.2	3.1	1.2	2.58333	4.48	142	0.43	190	/	2014-01-06		7.74	89	336	60.3215	74.1955	1.11865	83.0815	83.0815
330	2	37	2014-01-10	2014-01-07	166	70	1.78	68.77	62.52	6.27	6.31	59.62	62.89	122.51	2.14	2.64	9.2	7.5	2013-12-06	2014-01-14	13.1	11.2	0.9	12.4444	4.28	132	0.4	187	/	2014-01-07	40.7	4.61	62	276	99.5831	122.487	0.779286	120.463	120.463
331	1	59	2014-01-10	2014-01-03	160	78	1.81	39.07	36.73	7.14	7.18	6.19	6.94	13.13	2.61	1.11	33.63	NA	2003-12-27	2014-01-06	3.3	2.4	0.5	4.8	2.06	61	0.19	101	/	2014-01-03	30.7	21.2	468	386	8.7903	10.8121	7.56303	8.94173	8.94173
332	1	55	2014-01-10	2014-01-09	162	62	1.66	119.56	96.9	5.75	5.79	15.05	9.58	24.63	7.18	12.68	NA	33.78	2002-01-08	2014-01-09	4.3	2.6	1.3	2	3.13	92	0.28	72	0.25	2014-01-09	38.7	11.31	254	354	18.0501	22.2016	4.10472	19.2534	19.2534
333	2	64	2014-01-10	2014-01-05	168	65	1.74	73.46	74.24	5.81	5.85	53.84	62.32	116.16	3.12	3.12	12	10	2013-12-31	2014-01-05	6.3	3.6	2.2	1.63636	4.38	142	0.422	259	/	2014-01-05	39	6	65	214	84.3712	103.777	0.816993	97.7348	97.7348
334	2	67	2014-01-11	2014-01-09	165	58	1.63	43.76	45.32	5.34	5.38	4.49	6.37	10.86	1.19	1.19	37.25	NA	2014-01-07	2014-01-09	6.1	3.6	1.6	2.25	2.02	65	0.2	143	0.5	2014-01-09		44.46	875	515	4.16083	5.11782	10.998	4.85144	4.85144
335	2	43	2014-01-11	2014-01-16	162	66.5	1.71	64.86	76.89	6.12	6.16	30.52	32.73	63.25	2.21	2.71	47.68	23.01	2013-12-25	2014-01-16	5.3	3.3	1.2	2.75	4.55	135	0.397	161	/	2014-01-16	38.1	3.2	102	317	54.3791	66.8863	1.28205	77.1932	77.1932
336	1	54	2014-01-11	2014-01-08	160	65	1.68	39.85	59.39	6.06	6.1	21.51	48.99	70.5	10.58	5.58	48.45	15.25	2013-12-25	2014-01-09	9.7	8.1	1	8.1	4.24	129	0.372	242	/	2014-01-08		7.05	89	202	60.7685	74.7453	1.43827	68.8954	68.8954
337	1	63	2014-01-11	2014-01-10	160	60	1.62	48.45	53.92	5.65	5.69	9.29	26.5	35.79	1.12	2.12	244.74	31.53	2013-09-09	2014-01-10	5.8	3.3	1.8	1.83333	3.54	113	0.33	134	0.18	2014-01-10	46.5	9.4	155	388	31.0486	38.1897	2.50485	33.07	33.07
338	2	61	2014-01-11	2014-01-10	175	74	1.89	78.93	76.58	6.28	6.32	49.29	50.51	99.8	2.68	2.68	19.79	12	2013-12-20	2014-01-10	4.4	1.8	2	0.9	4.43	138	0.411	139	/	2014-01-10	37.8	4	63	226	88.3262	108.641	0.791855	101.107	101.107
339	2	46	2014-01-11	2014-01-11	168	65	1.74	64.08	60.17	5.81	5.85	48.12	43.61	91.73	1.67	1.67	6.5	6.5	2014-01-10	2014-01-11	3.6	1.7	1.4	1.21429	4.65	146	0.44	189	/	2014-01-11	40.9	5.3	73	233	78.9107	97.0602	0.917547	105.741	105.741
340	1	72	2014-01-12	2014-01-08	165	75	1.82	53.92	61.74	6.7	6.75	14.29	22.03	36.32	10.18	15.68	NA	17.54	2002-01-07	2014-01-16	5.5	3.1	1.8	1.72222	3.51	103	0.31	320	11.53	2014-01-08	22.3	5.21	79	184	65.7734	80.9013	1.27666	70.1226	70.1226
341	2	48	2014-01-12	2014-01-14	158	60	1.61	42.2	42.2	5.71	5.75	4.42	6.35	10.77	1.16	1.16	16	10.5	2013-06-10	2014-01-14	6.3	3.7	2	1.85	2.7	83	0.253	236	2.34	2014-01-14	34	31.9	831	397	4.7254	5.81225	10.4449	5.901	5.901
342	2	79	2013-12-15	2013-12-21	161	70	1.74	50.79	51.58	6.44	6.48	12.88	15.89	28.77	6.16	3.66	NA	119.68	2013-12-12	2013-12-13	5.3	2.6	1.9	1.36842	2.97	103	0.3	197	0.28	2013-12-21	37.8	9.4	206	472	21.3565	26.2685	2.58924	25.6262	25.6262
343	1	51	2013-12-15	2013-12-14	161	75	1.79	39.29	67.21	6.85	6.9	19.71	64.48	84.19	5.68	3.68	10.5	7	2013-12-13	2013-12-14	4.91	3.3	1.6	2.0625	4.91	142	0.44	297	/	2013-12-14	42.6	4.7	81	266	68.5365	84.2999	1.30899	78.8491	78.8491
344	1	38	2013-12-15	2013-12-13	161	55	1.57	57.83	52.36	5.21	5.24	54.75	51.22	105.97	3.19	9.69	24.03	9	2013-12-05	2013-12-13	5.1	3.5	0.9	3.88889	3.25	100	0.3	224	/	2013-12-13	34.8	5.9	50	103	126.953	156.152	0.808016	128.318	128.318
345	2	73	2013-12-15	2013-12-21	175	55	1.67	71.11	64.08	4.85	4.88	41.45	21.65	63.1	2.24	1.24	10.5	5.5	2013-12-02	2013-12-21	8.2	6.6	0.4	16.5	3.21	110	0.334	164	/	2013-12-21	34.4	15.8	113	171	43.3954	53.3763	1.42031	55.2437	55.2437
346	1	10	2013-12-15		144	32	1.15	39.85	35.95	3.63	3.66	10.85	8.29	19.14	1.62	1.12	12	19.99	2013-12-01	2013-12-18	4.4	2.2	1.9	1.15789	2.12	65	0.19	138	/						#DIV/0!	#DIV/0!	0	#DIV/0!	#DIV/0!
347	1	47	2013-12-15	2013-12-25	156	55	1.53	62.52	71.11	5.35	5.39	58.58	53.95	112.53	3.23	3.73	11.5	NA	2013-11-27	2013-12-25	7.6	6.2	1	6.2	3.97	91	0.312	433	/	2013-12-25	32.5	2.3	52	106	116.211	142.939	0.840336	118.913	118.913
348	2	40	2013-12-16	2013-12-14	168	80	1.9	39.85	71.89	6.99	7.03	17.99	59.05	77.04	9.2	12.2	19.7	7	2013-12-13	2013-12-14	9.7	5.4	3.5	1.54286	4.69	146	0.44	270	/	2013-12-14	45.4	5.1	88	393	65.4334	80.4831	1.10608	94.2431	94.2431
349	2	57	2013-12-16	2013-12-13	173	82	1.96	82.05	67.99	6.96	7	22.96	18.52	41.48	1.16	1.16	16.5	16.5	2013-12-12	2013-12-23	5.5	3.6	1.4	2.57143	3.2	97	0.29	199	/	2013-12-13	23.7	13.6	530	259	7.6682	9.43189	6.66164	9.5415	9.5415
350	1	33	2013-12-16	2013-12-16	160	56	1.58	82.05	51.58	5.32	5.36	32.35	16.18	48.53	1.19	1.19	34.31	18.79	2013-12-06	2013-12-16	13.5	12.5	0.5	25	3.24	95	0.29	257	/	2013-12-16	24.4	13.6	97	479	60.8076	74.7933	1.56755	71.9551	71.9551
351	1	67	2013-12-16	2013-12-14	162	57	1.6	50.79	40.64	5.34	5.38	19.22	18.75	37.97	3.21	5.21	40.99	78.72	2013-12-13	2013-12-14	5	2.5	1.7	1.47059	3.66	111	0.33	126	0.32	2013-12-14	40.4	10.3	103	665	49.1409	60.4433	1.66451	52.7015	52.7015
352	2	59	2013-12-16	2013-12-15	179	90	2.09	67.21	69.55	7.34	7.39	31.24	34.82	66.06	4.62	5.12	44.66	21.01	2013-12-12	2013-12-15	8.8	5.9	2.1	2.80952	5.07	151	0.451	201	/	2013-12-15	35.8	8.2	159	349	30.5531	37.5803	1.99849	40.3344	40.3344
353	1	32	2013-12-16	2013-12-10	165	49	1.52	50.01	57.05	4.62	4.65	18.03	33.05	51.08	19.7	4.7	NA	25.7	2013-12-04	2013-12-09	5	3	1.6	1.875	4.09	117	0.36	172	2.85	2013-12-10	39.6	11.33	169	435	32.2421	39.6578	2.73109	37.0343	37.0343
354	2	39	2013-12-16	2013-12-29	172	55	1.65	35.95	38.28	4.92	4.98	7.76	6.86	14.62	1.07	1.07	14	30.45	2013-11-29	2013-12-29	5.6	3.6	1.4	2.57143	2.89	91	0.27	152	3.54	2013-12-29	36.3	19.2	449	572	10.0293	12.3361	5.64354	13.2316	13.2316
355	2	49	2013-12-16	2013-12-10	180	80	2	71.11	63.3	6.57	6.61	54.96	24.75	79.71	1.65	1.15	8.5	95.25	2013-12-02	2013-12-10	9.4	6.8	2	3.4	4.39	139	0.395	213	/	2013-12-10	45.8	3.1	72	287	79.1551	97.3608	0.904977	104.125	104.125
356	1	61	2013-12-16	2013-12-08	160	50	1.5	38.29	42.98	4.82	4.86	9.31	23.61	32.92	1.68	2.18	32.52	22.98	2013-11-27	2013-12-08	5.4	2.8	1.6	1.75	2.34	70	0.209	199	/	2013-12-08	43.4	19,34	197	450	23.6982	29.1487	3.18358	25.0979	25.0979
357	1	55	2013-12-16	2013-11-26	158	62	1.63	39.07	32.82	5.88	5.92	19.9	23.44	43.34	3.58	3.58	23.55	17.93	2008-11-26	2013-11-26	4.3	2.5	1.4	1.78571	3.54	105	0.32	154	0.11	2013-11-26	42.6	3.4	84	388	64.72	79.6056	1.35747	73.3666	73.3666
358	2	63	2013-12-16	2014-01-11	167	63	1.71	60.95	48.45	5.68	5.72	36.12	23.88	60	2.11	1.61	11	17	2013-10-10	2014-01-10	9.3	7.6	0.6	12.6667	5.05	135	0.415	655	/	2014-01-11	33.1	6.3	139	213	35.2083	43.3062	1.74711	46.1378	46.1378
359	2	33	2013-12-17	2013-12-13	172	85	1.98	36.73	44.54	7.22	7.27	4.61	6.03	10.64	5.72	3.72	23.73	NA	2013-12-05	2013-12-13	4.2	2.3	1.5	1.53333	3.2	101	0.3	160	/	2013-12-13	34.6	10.79	701	447	6.20488	7.63201	8.81096	8.05399	8.05399
360	1	46	2013-12-17	2013-12-12	155	50	1.47	75.02	52.36	4.96	4.99	26.35	20.8	47.15	8.66	7.66	41.67	77.83	2013-11-21	2013-12-12	5.3	3	1.4	2.14286	3.15	101	0.3	307	3.2	2013-12-12	37	13.92	122	418	43.6266	53.6607	1.97156	49.7737	49.7737
361	1	48	2013-12-17	2013-12-27	165	60	1.66	34.38	35.95	5.5	5.54	6.78	6.94	13.72	1.14	1.14	45.81	25.83	2013-11-14	2013-12-27	4.6	2.8	1.4	2	3.82	113	0.35	144	/	2013-12-27	37.8	27.3	736	360	5.43603	6.68631	11.894	5.58794	5.58794
362	1	66	2013-12-17	2013-12-12	158	59	1.54	32.82	78.93	5.89	5.93	9.59	51.57	61.16	4.61	4.61	16.27	17.37	2013-10-10	2013-12-12	5.5	3.4	1	3.4	4.43	139	0.41	151	0.16	2013-12-12	39.1	7.26	68	310	79.5917	97.8978	1.0989	87.6779	87.6779
363	2	74	2013-12-18	2013-12-16	167	62	1.7	39.07	32.04	5.6	5.64	2.94	2.56	5.5	1.24	1.74	46.69	11	2013-12-15	2013-12-16	7	3.5	2.6	1.34615	4.61	145	0.453	108	/	2013-12-16	42.8	22.1	852	315	4.20503	5.17219	10.7089	4.76982	4.76982
364	2	54	2013-12-18	2013-12-17	173	74	1.88	60.17	35.17	6.35	6.39	47.28	25.9	73.18	2.66	4.16	7.5	76.49	2013-10-16	2013-12-17	5.4	3.6	1	3.6	4.58	141	0.43	177	0.24	2013-12-17	44	4.5	89	296	60.7685	74.7453	1.11865	84.257	84.257
365	1	78	2013-12-18	2013-12-16	157	61	1.61	44.54	42.2	5.83	5.87	11	16.19	27.19	3.17	2.67	NA	58.21	2013-12-15	2013-12-16	8	5.1	1.7	3	3.44	110	0.33	186	/	2013-12-16	37.5	9.59	150	234	30.8778	37.9797	2.42405	30.9664	30.9664
366	2	49	2013-12-18	2013-12-15	170	62	1.72	42.98	39.85	5.51	5.55	8.09	6.66	14.75	5.66	19.66	43.04	NA	2013-11-26	2013-12-15	3.8	2	1.2	1.66667	2.78	84	0.25	127	0.71	2013-12-15	38	16.89	411	435	10.6039	13.0428	5.16591	13.7258	13.7258
367	1	77	2013-12-18	2013-12-12	155	48	1.44	57.05	49.23	4.79	4.82	34.06	38.92	72.98	3.11	2.61	8	13.5	2013-04-11	2013-12-12	12.2	9.3	2.1	4.42857	3.79	114	0.33	151	0.19	2013-12-12	28.9	12.76	65	295	81.2626	99.9531	1.05042	85.7083	85.7083
368	2	31	2013-12-18	2013-12-15	169	80	1.91	90.65	82.05	6.95	7	38.43	34.6	73.03	3.71	4.21	84.56	211.02	2013-12-11	2013-12-13	9.5	6.2	1.8	3.44444	5.14	140	0.44	101	0.52	2013-12-15		16.1	335	834	14.7334	18.1221	4.21066	19.9437	19.9437
369	1	34	2013-12-18	2013-12-17	157	53	1.52	92.21	75.8	5.16	5.19	54.67	48.46	103.13	2.68	3.18	15.5	12.5	2013-12-13	2013-12-17	8.4	6	1.9	3.15789	3.93	115	0.36	191	/	2013-12-17	41.5	4.4	57	233	111.63	137.305	0.921138	126.407	126.407
370	2	50	2013-12-19	2013-12-14	180	100	2.2	62.52	53.14	8.03	8.09	11.92	8.7	20.62	1.05	1.05	13	11.5	2013-11-13	2013-12-17	7.3	6.2	1	6.2	3.16	90	0.00187	215	3.76	2013-12-14	32.1	18.3	791	636	4.96094	6.10196	9.94218	6.17627	6.17627
371	2	53	2013-12-19	2013-12-19	160	64	1.67	79.71	68.77	5.98	6.02	25.28	27.14	52.42	1.24	1.24	32.05	30.44	2013-10-11	2013-12-19	9	6.1	2	3.05	2.87	83	0.25	285	6.4	2013-12-19	27.9	8.59	156	248	31.9196	39.261	1.96078	43.0508	43.0508
372	1	45	2013-12-19	2013-12-15	160	50	1.5	45.32	38.29	4.82	4.86	20.19	21.54	41.73	1.7	2.2	23.26	20.07	2013-10-14	2013-12-15	6.4	4.6	1.3	3.53846	3.06	112	0.33	132	4.32	2013-12-15	36.1	5.35	130	413	40.7247	50.0914	2.10084	46.4196	46.4196
373	2	11	2013-12-19	2013-12-18	148	50	1.42	55.48	51.58	5.16	5.19	59.68	52.27	111.95	4.74	6.24	14	16.24	2013-02-17	2013-12-18	3.4	1.9	0.9	2.11111	3.77	115	0.35	268	/	2013-12-18	43.8	4.1	38	345	224.118	275.666	0.477627	176.83	176.83
374	1	45	2013-12-19	2013-12-18	149	58	1.52	70.33	57.83	5.84	5.88	38.68	39.28	77.96	2.69	3.19	31.07	11.5	2013-12-07	2013-12-18	5.4	3	1.9	1.57895	2.87	92	0.274	261	/	2013-12-18	35.6	4.2	43	147	145.991	179.569	0.694893	128.376	128.376
375	2	30	2013-12-19	2013-12-22	180	98	2.18	69.55	64.86	7.89	7.94	36.75	40.11	76.86	8.48	8.98	13.26	14.69	2013-12-01	2013-12-14	4.6	3	1.2	2.5	5.65	164	0.51	197	11.04	2013-12-22	33.6	5.4	114	464	51.4549	63.2895	1.43288	73.933	73.933
376	2	75	2013-12-19	2013-12-18	160	51	1.51	61.74	51.58	4.91	4.94	40.34	33.44	73.78	2.6	3.1	12	12	2013-12-09	2013-12-18	8	5.9	1.4	4.21429	4.08	128	0.389	278	/	2013-12-18	36.3	8.3	80	238	64.2906	79.0774	1.00553	82.7022	82.7022
377	2	61	2013-12-20	2013-12-19	172	70	1.83	63.3	71.11	6.07	6.11	41.29	51.73	93.02	3.1	4.1	16.67	17.43	2013-12-16	2013-12-20	7.4	3.9	2.5	1.56	4.22	138	0.41	96	/	2013-12-19	42.2	8.69	89	295	59.2833	72.9185	1.11865	80.2141	80.2141
378	2	62	2013-12-20	2013-12-19	178	75	1.93	74.24	56.26	6.26	6.3	50.61	39.54	90.15	2.68	3.68	19.31	8	2013-09-22	2013-12-19	10.7	8.9	1.6	5.5625	3.64	107	0.324	348	/	2013-12-19	29.9	6.34	40	99	148.702	182.904	0.502765	121.007	121.007
379	2	60	2013-12-20	2013-12-19	168	85	1.95	75.02	64.08	7.38	7.43	56.82	65.06	121.88	2.64	3.14	10.5	7	2013-12-15	2013-12-25	7.6	6.7	0.4	16.75	3.78	122	0.36	140	/	2013-12-19	39.4	6.4	64	292	87.027	107.043	0.804424	101.163	101.163
380	2	61	2013-12-20	2013-12-17	167	76	1.85	81.27	22.66	6.7	6.75	39.02	3	42.02	2.65	2.65	9	11.5	2013-12-01	2013-12-17	14.4	12.1	1.2	10.0833	4.1	125	0.38	293	/	2013-12-17	31.8	7.05	66	191	83.7095	102.963	0.829563	99.1919	99.1919
381	1	78	2013-12-20	2013-12-19	152	50	1.45	78.15	78.93	5.04	5.08	8.14	33.17	41.31	19.18	5.18	NA	NA	2013-11-18	2013-12-19	6.8	4.5	1.1	4.09091	3.57	98	0.301	311	/	2013-12-19	33.2	4.2	72	218	72.0267	88.5929	1.16354	75.209	75.209
382	1	43	2013-12-21	2013-12-20	168	70	1.79	118.78	128.16	6.2	6.24	10.92	8.95	19.87	18.72	1.22	NA	NA	2013-02-19	2013-12-20	5.8	3.8	1.5	2.53333	2.25	68	0.21	161	0.45	2013-12-20	38.2	46.44	858	418	4.65706	5.72819	13.8655	4.80811	4.80811
383	1	62	2013-12-21	2013-12-17	160	60	1.62	107.06	128。94	5.65	5.69	35.87	16.75	52.62	5.66	1.16	45.73	66.29	2013-12-12	2013-12-17	4.2	3.2	0.8	4	3.15	99	0.296	102	/	2013-12-17	19.3	10.9	145	453	33.6416	41.3791	2.34324	36.0996	36.0996
384	1	77	2013-12-21	2013-12-19	159	61.5	1.63	51.58	50.79	5.81	5.84	19.99	23.37	43.36	6.12	6.12	43.5	142.43	2013-12-15	2013-12-19	9.3	8.3	0.5	16.6	3.38	108	0.32	181	/	2013-12-19	39.4	12.2	147	631	31.689	38.9775	2.37557	31.9557	31.9557
385	2	59	2013-12-21	2013-12-18	173	78	1.92	60.95	43.76	6.65	6.7	57.41	42.79	100.2	3.12	3.12	9.5	16	2013-12-17	2013-12-18	7.2	4.6	2.1	2.19048	4.28	138	0.417	148	0.09	2013-12-18	40.4	5.4	75	287	72.7188	89.4442	0.942685	95.4465	95.4465
386	2	57	2013-12-21	2013-12-18	167	62	1.7	59.39	71.11	5.6	5.64	35.25	51.07	86.32	2.61	2.61	20.68	23.53	2013-09-17	2013-12-18	5.7	3.6	1.3	2.76923	4.24	136	0.393	196	/	2013-12-18	36.8	4	78	302	69.9892	86.0867	0.980392	95.2491	95.2491
387	2	36	2013-12-21	2013-12-25	170	70	1.81	50.01	37.51	6.14	6.18	10.37	8.43	18.8	1.2	1.7	NA	23.96	2013-08-18	2013-12-19	5.7	3.7	1.4	2.64286	1.79	53	0.16	179	/	2013-12-25		19.6	751	275	5.63031	6.92529	9.43942	7.25577	7.25577
388	2	76	2013-12-22	2013-12-07	165	75	1.82	66.42	50.79	6.7	6.75	21.66	17.55	39.21	4.02	5.02	51.48	20.61	2013-12-02	2013-12-21	8.2	6.2	1.4	4.42857	4.04	113	0.34	217	1.07	2013-12-07	30.1	8.94	128	263	37.2756	45.849	1.60885	46.5249	46.5249
389	2	56	2013-12-22	2013-12-21	180	76	1.92	78.15	64.08	6.27	6.32	51.09	50.62	101.71	4.54	4.04	20.92	13	2013-09-20	2013-12-21	5.7	2.3	2.2	1.04545	4.26	137	0.418	206	/	2013-12-21	39	6.2	77	301	71.2948	87.6927	0.967823	96.4306	96.4306
390	2	42	2013-12-22	2013-12-21	175	65	1.79	85.18	54.7	5.6	5.64	49.56	33.02	82.58	3.6	5.1	15	13.5	2012-12-20	2013-12-21	5.5	3.9	1.2	3.25	4.81	138	0.41	159	/	2013-12-21	41	6.6	57	310	106.943	131.54	0.71644	120.395	120.395
391	2	60	2013-12-22	2013-12-20	175	67	1.81	34.38	53.14	5.75	5.59	12.37	31.18	43.55	3.15	3.15	28.39	23.04	2013-12-15	2013-12-20	4.7	2.8	1.1	2.54545	4.35	131	0.39	147	1.67	2013-12-20	38.3	11.56	179	439	26.5579	32.6662	2.24987	34.7068	34.7068
392	1	43	2013-12-22	2013-12-19	165	55	1.6	66.42	60.95	5.1	5.13	58.06	40.82	98.88	3.18	3.68	13.5	22.23	2013-12-08	2013-12-20	10.2	7.8	1.8	4.33333	3.32	103	0.31	450	/	2013-12-19	37.5	3.77	44	216	143.487	176.489	0.711054	129.211	129.211
393	1	62	2013-12-22	2013-12-14	167	63	1.71	61.74	57.05	5.68	5.72	47.02	40.9	87.92	7.15	3.65	53.71	31.59	2013-12-13	2013-12-14	5.4	3.2	1.6	2	3.97	126	0.366	264	0.05	2013-12-14		5.3	44	209	133.214	163.854	0.711054	113.067	113.067
394	2	21	2013-12-22	2013-12-24	173	65	1.78	50.01	63.3	5.66	5.7	24.83	41.19	66.02	8.6	10.1	13.97	14.32	2013-10-14	2013-12-15	5.5	2.5	2.2	1.13636	3.9	131	0.38	156	/	2013-12-24	43.5	7.01	68	503	100.421	123.518	0.854701	129.771	129.771
395	2	50	2013-12-24	2013-12-31	172	65	1.77	77.36	52.36	5.69	5.73	7.99	6	13.99	1.12	1.12	11.5	8.5	2012-12-21	2013-12-31	4.1	2.8	0.7	4	3.36	94	0.3	169	/	2013-12-31		3.1	318	131	14.199	17.4648	3.99698	18.5861	18.5861
396	1	79	2013-12-23	2013-12-30	145	68	1.59	45.32	53.14	6.89	6.92	13.72	23.4	37.12	3.57	2.57	NA	9	2013-10-21	2013-12-30	5.3	2.7	1.9	1.42105	3.77	126	0.38	119	0.09	2013-12-30		5.7	116	290	41.4331	50.9628	1.8746	41.957	41.957
397	2	16	2013-12-23	2013-12-29	176	80	1.96	83.62	72.68	6.7	6.75	45.71	42.08	87.79	3.59	5.09	35.63	25.1	2013-12-19	2013-12-19	12.7	8.9	2.6	3.42308	5.49	168	0.5	196	/	2013-12-29	45.2	6.65	96	381	71.2809	87.6755	1.20664	100.411	100.411
398	2	41	2013-12-23	2013-12-22	171	84	1.96	51.58	42.2	7.18	7.23	6.21	8.23	14.44	1.17	1.17	9	17	2012-06-21	2013-12-22	9.1	6.6	1.7	3.88235	3.51	114	0.34	180	1.22	2013-12-22	45	31.47	870	442	4.62754	5.69187	10.9351	5.86407	5.86407
399	2	53	2013-12-27	2013-12-21	169	80	1.91	92.99	71.11	6.95	7	20.57	18.68	39.25	15.71	19.71	NA	NA	2013-12-05	2013-12-21	6.2	4.1	1.3	3.15385	2.69	86	0.25	142	/	2013-12-21	27.4	13.58	284	534	15.988	19.6652	3.56963	20.8645	20.8645
400	1	53	2013-12-23	2013-12-26	163	55	1.58	25.79	34.38	5.15	5.19	4.64	5.43	10.07	2,21	1.21	55.19	29.16	2012-06-22	2013-12-26	6.7	4.8	0.9	5.33333	2.93	91	0.28	147	1.58	2013-12-26	39.3	8.5	405	136	10.615	13.0564	6.54493	11.1081	11.1081
401	1	71	2013-12-23	2013-12-11	156	47	1.44	76.58	96.9	4.68	4.71	8.26	9.48	17.74	2.51	3.01	40.46	NA	2013-09-11	2013-12-11	5.8	4.3	1.1	3.90909	3.28	101	0.31	165	/	2013-12-11		23.86	315	388	13.3689	16.4437	5.0905	13.2642	13.2642
402	1	55	2013-12-23	2013-12-31	160	57	1.59	59.39	61.74	5.4	5.44	19.71	19.25	38.96	1.2	1.2	47.87	66.81	2013-12-21	2013-12-22	7	4.1	1.7	2.41176	2.49	75	0.22	310	/	2013-12-31		13.5	474	364	8.78635	10.8072	7.65999	9.05599	9.05599
403	2	50	2013-12-24	2013-12-22	170	75	1.86	71.89	38.29	6.52	6.57	21.65	6.01	27.66	2.2	1.2	NA	95.86	2006-12-22	2013-12-27	6.1	4.3	0.8	5.375	2.53	80	0.24	247	0.6	2013-12-22		23.58	422	410	10.2435	12.5995	5.30417	13.2014	13.2014
404	2	42	2013-12-24	2013-12-13	170	75	1.86	71.89	38.29	6.52	6.57	21.65	6.01	27.66	2.2	1.2	NA	95.86	2013-06-12	2013-12-28	10.4	9.3	0.6	15.5	4.69	132	0.4	296	/	2013-12-13	45	7.6	70	337	84.37	103.775	0.879839	110.647	110.647
405	2	68	2013-12-24	2013-12-24	172	77.5	1.91	82.83	67.21	6.68	6.69	49.59	38.57	88.16	2.65	2.65	10.5	13.5	2013-12-18	2013-12-24	4.6	2.5	1.5	1.66667	4.45	144	0.424	143	/	2013-12-24	41.6	3.2	75	276	70.653	86.9032	0.942685	89.599	89.599
406	2	66	2013-12-24	2013-12-24	173	82	1.96	39.85	32.04	6.96	7	8.44	7.01	15.45	3.18	2.68	13.5	20.97	2010-12-23	2013-12-24	5.8	3.9	1.1	3.54545	3.42	107	0.311	174	/	2013-12-24	40.4	13.6	305	396	14.0832	17.3223	3.83358	17.4699	17.4699
407	1	69	2013-12-24	2013-12-27	164	65	1.71	67.21	53.14	5.93	5.97	13.55	7.98	21.53	1.74	1.24	54.9	60.5	2008-12-22	2013-12-27	5.6	2.6	1.9	1.36842	2.49	73	0.23	236	2.05	2013-12-27		11.2	524	214	7.47405	9.19308	8.468	7.27059	7.27059
408	1	62	2013-12-25	2013-12-24	158	55	1.55	78.15	66.42	5.29	5.33	37.58	23.33	60.91	2.24	1.24	5.5	31.91	2013-12-01	2013-12-24	4.8	2.8	1.6	1.75	2.29	102	0.3052	158	/	2013-12-24	43.1	6,1	79	211	67.8006	83.3947	1.27666	75.2256	75.2256
409	2	30	2013-12-25	2013-12-24	175	75	1.9	28.13	72.68	6.36	6.4	8.25	66.64	74.89	13.18	5.18	10.25	14	2013-11-23	2013-12-24	8.4	4.2	3.4	1.23529	5.22	162	0.472	245	/	2013-12-24	50.6	5.7	84	387	73.1942	90.0289	1.05581	106.951	106.951
410	2	71	2013-12-25	2013-12-24	176	80	1.96	59.39	42.2	6.7	6.75	24.12	7.46	31.58	3.19	1.19	13.5	10	2013-11-20	2013-12-24	4.5	3	1.1	2.72727	4.04	122	0.364	101	/	2013-12-24	42.2	6.7	135	270	35.5418	43.7165	1.69683	45.1837	45.1837
411	1	54	2013-12-25	2013-12-31	160	55	1.56	77.36	67.21	5.24	5.27	51.98	50.75	102.73	2.19	2.69	8.5	9	2013-12-13	2013-12-31	16.8	15.5	0.7	22.1429	3.22	98	0.299	46	/	2013-12-31	28	5.91	66	105	85.8066	105.542	1.06658	98.8949	98.8949
412	2	56	2013-12-25	2013-12-24	177	72	1.89	45.32	71.11	6.07	6.11	9.24	58.8	68.04	1.15	2.15	27.03	6.5	2013-11-23	2013-12-24	7.1	3.8	2.5	1.52	3.99	127	0.38	181	0.19	2013-12-24	39.7	4.9	91	263	58.7942	72.3169	1.14379	80.879	80.879
413	1	72	2013-12-25	2013-12-20	155	50	1.47	35.94	64.86	4.96	4.99	9.45	38.79	48.24	1.2	3.7	41.8	22.27	2009-12-19	2013-12-28	9.8	7.5	1.3	5.76923	3.38	96	0.3	310	/	2013-12-20	26.4	5.44	94	358	53.8174	66.1954	1.51907	56.83	56.83
414	2	40	2013-12-25	2013-12-20	168	90	2	104.72	94.56	7.77	7.82	60.31	66.05	126.36	4.13	3.65	34.71	23.48	2013-11-16	2013-12-20	8.2	4.7	2.7	1.74074	4.37	142	0.425	228	1.47	2013-12-20	41.4	4.47	79	373	74.109	91.154	0.992961	106.77	106.77
415	2	44	2013-12-25	2013-12-28	170	55	1.63	21.88	70.33	4.97	5	2.89	23.75	26.64	1.64	14.14	11	32.48	2013-10-11	2013-12-28	9.3	6.9	1.2	5.75	3.73	107	0.34	290	/	2013-12-28	42.3	6.24	93	604	60.2144	74.0637	1.16893	85.7097	85.7097
416	2	69	2013-12-25	2013-12-24	172	66	1.78	84.8	55.48	5.77	5.8	26.4	10.72	37.12	18.16	1.16	NA	NA	2013-09-23	2013-12-24	5	2.4	2	1.2	3.02	103	0.31	109	/	2013-12-24	41.3	6.3	212	516	21.236	26.1203	2.66466	26.5532	26.5532
417	2	42	2013-12-26	2013-12-26	170	59	1.68	80.49	63.3	5.28	5.32	34.16	34.45	68.61	1.12	1.12	36.89	111.66	2008-12-21	2013-12-26	5.3	2.8	2	1.4	2.69	81	0.24	187	/	2013-12-26	13	11.5	107	312	51.7038	63.5956	1.3449	73.3673	73.3673
418	2	73	2013-12-26	2013-12-24	158	76	1.78	74.67	57.05	7.05	7.1	7.9	11.01	18.91	1.1	1.1	27.31	115.99	2013-12-09	2013-12-24	6.5	5.3	0.9	5.88889	2.43	78	0.24	173	/	2013-12-24		27.55	354	379	11.6184	14.2906	4.44947	13.8902	13.8902
419	2	47	2013-12-26	2013-12-24	175	81	1.97	85.18	65.64	6.81	6.86	28.23	25.5	53.73	2.21	2.21	26.11	13	2013-10-23	2013-12-24	5.2	3.1	1.6	1.9375	4.77	137	0.41	41	0.32	2013-12-24	50.4	6.88	117	412	45.5857	56.0704	1.47059	63.5824	63.5824
420	1	26	2013-12-26	2013-12-25	165	62	1.68	43.76	49.23	5.66	5.7	11.87	20.58	32.45	1.13	1.13	10.5	7	2003-12-24	2013-12-24	8.1	6.5	1.4	4.64286	2.83	85	0.26	317	11.13	2013-12-25	28.6	37.1	805	636	5.55166	6.82854	13.009	5.85216	5.85216
421	2	45	2013-12-26	2013-12-30	172	82.5	1.96	50.79	54.7	7.03	7.08	7.12	11.53	18.65	1.22	1.72	16	25.47	2013-12-09	2013-12-30	5.8	4	1	4	2.19	71	0.21	115	5.34	2013-12-30	34.6	19.6	1010	358	3.82262	4.70183	12.6948	4.76048	4.76048
422	1	44	2013-12-26	2013-12-25	165	50	1.53	35.95	43.76	4.7	4.73	2.64	2.49	5.13	1.17	1.17	27.9	4	2013-12-20	2013-12-26	8.2	4.3	2.9	1.48276	1.57	43	0.13	237	/	2013-12-25	36.6	68.59	1304	689	2.85956	3.51726	21.073	2.87832	2.87832
423	1	26	2013-12-26	2013-12-25	163	55	1.58	95.34	74.24	5.15	5.19	81.6	48.37	129.97	2.65	2.65	12.5	NA	2013-12-26	2013-12-26	8.3	6	1.5	4	2.85	87	0.26	202	/	2013-12-25	37	3.51	44	219	158.916	195.466	0.711054	145.601	145.601
424	1	57	2013-12-26	2013-12-30	166	55	1.61	69.55	78.15	5.07	5.11	56.85	60.71	117.56	2.63	2.63	10	6	2013-11-24	2013-12-30	8.3	7.9	0.2	39.5	3.93	117	0.36	187	/	2013-12-30	40.1	4.59	69	159	80.6262	99.1702	1.11506	91.766	91.766
425	1	25	2013-12-26	42.8	161	50	1.51	81.27	28,91	4.8	4.83	82.47	21.92	104.39	2.66	2.16	12	31.56	2013-10-23	2013-12-24	8.2	4.9	2.1	2.33333	4.55	134	0.405	239	/	42.8		4.6	67	225	98.6003	121.278	1.08274	119.056	119.056
426	1	39	2013-12-27	2013-12-25	166	66	1.73	87.52	95.34	5.95	5.99	67.11	46.33	113.44	3.21	1.21	13	31.57	2013-12-21	2013-12-25	11.6	9.9	0.9	11	3.99	124	0.367	312	/	2013-12-25	43.2	5.28	53	376	118.073	145.23	0.856496	125.001	125.001
427	1	38	2013-12-27	2013-12-26	170	78	1.89	31.26	83.62	6.76	6.8	4.13	68.43	72.56	1.22	3.22	9.5	53.76	2012-12-25	2013-12-26	8.1	4.6	2.7	1.7037	4.63	143	0.423	231	/	2013-12-26	47.5	4.6	72	129	83.3475	102.517	1.16354	99.6092	99.6092
428	2	4	2014-01-12	2014-01-11	97	16	0.64	55.48	42.98	2.88	2.89	58.98	42.86	101.84	8.65	4.65	35.16	25.36	2013-05-01	2014-01-11	4.3	2	1.7	1.17647	3.51	110	0.34	269	/	2014-01-11	43.5	5.8	22	200	517.102	636.036	0.355527	209.704	209.704
429	2	27	2014-01-12	2014-01-12	180	65	1.83	62.52	73.46	5.47	5.5	20.71	25.4	46.11	1.17	1.17	39.65	34.18	2013-01-11	2014-01-12	10.9	6.7	3	2.23333	3.11	97	0.29	228	5.44	2014-01-12	31	17.6	429	432	11.3901	14.0098	5.39216	15.2107	15.2107
430	2	29	2014-01-13	2014-01-10	168	70	1.79	35.17	38.29	6.2	6.24	7.06	6.8	13.86	1.05	1.55	45.07	NA	2013-12-01	2014-01-10	14.2	10.8	2.3	4.69565	3.78	111	0.34	202	/	2014-01-10	31.4	18.93	510	587	9.19492	11.3097	6.41026	12.1684	12.1684
431	1	57	2014-01-13	2014-01-10	165	65	1.72	67.99	63.3	5.9	5.94	15.23	15.77	31	1.19	1.19	12.5	11.5	1999-01-09	2014-01-17	5.8	3.5	1.8	1.94444	2.84	81	0.25	181	9.44	2014-01-10	28.5	20.4	339	334	12.8427	15.7966	5.47835	13.3918	13.3918
432	2	15	2014-01-13	2014-01-13	166	57	1.63	72.68	65.64	5.23	5.27	54.37	51.36	105.73	11.16	11.16	7	9.66	2013-03-12	2014-01-13	3.6	1.9	1.1	1.72727	3.96	119	0.37	156	/	2014-01-13	49.4	4.9	52	302	146.533	180.236	0.653595	151.135	151.135
433	2	84	2014-01-13	2014-01-12	169	71	1.81	35.95	35.17	6.25	6.29	4.17	4.21	8.38	9.17	10.17	49.51	NA	2012-01-11	2014-01-12	11.6	7.3	0.7	10.4286	2.73	92	0.28	336	2.29	2014-01-12	37.8	22.5	339	541	11.8706	14.6008	4.26094	13.5483	13.5483
434	2	49	2014-01-13	2014-01-07	172	74	1.87	61.74	60.95	6.38	6.42	18.64	20.98	39.62	2.15	2.65	22.13	27.7	2012-05-06	2014-01-19	5.6	3.2	1.8	1.77778	3.77	121	0.362	152	0.77	2014-01-07	34.7	8.8	183	401	26.9757	33.1801	2.30015	36.5064	36.5064
435	2	59	2014-01-14	2014-01-09	180	92	2.12	66.42	71.89	7.45	7.5	43.09	51.39	94.48	2.18	2。18	8.5	6.5	2008-01-08	2014-01-09	7.7	4.9	2	2.45	4.92	154	0.464	205	/	2014-01-09	45.9	5.9	69	286	80.0637	98.4784	0.86727	98.7742	98.7742
436	2	41	2014-01-14	2014-01-14	172	85	1.98	60.17	62.52	7.22	7.27	40.86	44.99	85.85	4.12	4.12	12.5	NA	2014-01-10	2014-01-14	7.8	4.7	2.2	2.13636	4.75	152	0.445	353	/	2014-01-14	47	5.3	70	639	84.7837	104.284	0.879839	111.427	111.427
437	2	13	2014-01-14	2014-01-14	147	40	1.28	58.61	53.14	4.29	4.32	44.94	44.59	89.53	3.24	2.74	11.5	12	2012-12-13	2014-01-14	2.8	1.3	1.2	1.08333	3.6	109	0.33	181	/	2014-01-14	41.7	3.8	41	253	198.457	244.103	0.515334	169.002	169.002
438	1	14	2014-01-14	2014-01-14	154	50	1.46	40.64	43.76	4.99	5.02	44.77	49.03	93.8	3.16	3.66	12.5	12	2013-04-13	2014-01-14	3.6	2.4	0.6	4	3.28	103	0.32	134	/	2014-01-14	43	1.9	47	154	166.988	205.395	0.759535	155.006	155.006
439	1	40	2014-01-14	2014-01-12	170	85	1.97	28.13	23.44	7.3	7.35	1.17	1.56	2.73	12.23	1.23	9.95	29.14	2002-01-12	2014-01-12	6.7	4.9	1.3	3.76923	2.14	62	0.19	271	/	2014-01-12		52.94	1554	459	2.38121	2.92889	25.1131	2.39469	2.39469
440	1	41	2014-01-14	2014-01-14	158	70	1.72	83.62	63.3	6.55	6.59	28.2	23.67	51.87	1.22	1.22	62.01	326.29	2013-12-22	2014-01-14	4.6	2.1	1.5	1.4	3.57	104	0.32	262	10.61	2014-01-14	17	11.7	223	343	22.2644	27.3853	3.60375	24.8635	24.8635
441	1	72	2014-01-14	2014-01-14	160	55	1.56	71.11	67.99	5.24	5.27	30.33	36.95	67.28	5.13	2.13	19.39	24.08	2013-12-27	2014-01-14	6.4	3.6	2.2	1.63636	3.48	106	0.323	286	/	2014-01-14	59.2	3.8	75	279	69.8379	85.9007	1.21202	74.6689	74.6689
442	1	48	2014-01-14	2014-01-14	155	55	1.53	67.99	62.52	5.38	5.42	51.55	46.93	98.48	7.22	5.72	24.43	25.42	2014-01-01	2014-01-14	3.7	1.3	1.6	0.8125	3.26	108	0.322	218	/	2014-01-14	37.8	4	51	162	118.338	145.555	0.824176	118.837	118.837
443	1	60	2014-01-14	2014-01-10	160	70	1.73	54.7	50.79	6.48	6.52	21.6	22.62	44.22	2.18	2.18	7	11.5	2013-12-09	2014-01-10	5.5	3.3	1.7	1.94118	4.42	134	0.413	133	/	2014-01-10	37.3	5.7	112	258	45.6235	56.1169	1.80995	50.0257	50.0257
444	2	60	2014-01-15	2014-01-14	108	20	0.76	34.38	50.79	3.14	3.16	14.08	114.54	128.62	3.21	6.21	25.36	23.52	2013-12-13	2014-01-14	8.4	4.7	2.6	1.80769	4.15	118	0.352	344	/	2014-01-14	38.5	2.8	29	227	216.959	266.86	0.364505	140.06	140.06
445	2	68	2014-01-15		170	89	2	56.26	75.8	7.61	7.66	18.39	26.44	44.83	4.16	1.66	NA	59.69	2013-08-13	2014-01-14	6.2	4	1.6	2.5	3.21	100	0.3	124	11.73						#DIV/0!	#DIV/0!	0	#DIV/0!	#DIV/0!
446	1	59	2014-01-15	2014-01-14	163	55	1.58	77.36	122.69	5.15	5.19	64.91	79.46	144.37	2.58	1.09	10.5	62.33	2014-01-13	2014-01-14	8.7	7	1	7	5.05	146	0.445	164	/	2014-01-14	42.3	5.4	72	212	76.2265	93.7586	1.16354	85.9476	85.9476
447	2	63	2014-01-15	2014-01-14	171	75	1.87	47.67	62.52	6.49	6.53	6.98	37.96	44.94	1.09	2.09	14	16	2013-09-13	2014-01-14	6.1	4.2	1.3	3.23077	3.63	123	0.352	268	/	2014-01-14	37.8	4.9	135	379	36.4149	44.7903	1.69683	47.7956	47.7956
448	1	53	2014-01-16	2014-01-15	163	76	1.82	66.42	53.92	6.85	6.9	14.06	13.08	27.14	1.19	1.19	202.4	NA	2004-01-02	2014-01-15	8.2	5.1	2.5	2.04	2.87	86	0.25	239	/	2014-01-15	30	15	437	439	9.72315	11.9595	7.06206	10.1324	10.1324
449	1	62	2014-01-16	2014-01-19	159	53	1.53	49.23	47.67	5.1	5.13	6.49	6.46	12.95	1.23	2.23	NA	NA	2002-01-13	2014-01-19	4.4	2.8	1.1	2.54545	3.12	91	0.28	125	1.05	2014-01-19	36.1	16	272	255	16.2781	20.022	4.3956	16.8734	16.8734
450	1	27	2014-01-16		160	50	1.5	36.73	39.85	4.82	4.86	12.93	6.88	19.81	4.16	5.16	91.4	22.3	2012-01-14	2014-01-14	3.9	2.1	1.6	1.3125	3.32	94	0.29	189	3.61						#DIV/0!	#DIV/0!	0	#DIV/0!	#DIV/0!
451	1	62	2014-01-16	2014-01-17	162	60	1.64	78.15	68.77	5.59	5.63	4.18	14.1	18.28	1.22	1.22	14	70.68	2014-01-12	2014-01-17	13.3	11.6	1	11.6	1.85	59	0.166	187	/	2014-01-17		38	748	529	5.06539	6.23043	12.0879	4.96649	4.96649
452	2	46	2014-01-16	2014-01-15	173	57	1.68	32.04	32.82	5.05	5.08	3.61	3.72	7.33	5.18	2.68	NA	NA	2014-01-06	2014-01-15	5.1	3.7	1	3.7	3.49	106	0.3	98	0.57	2014-01-15	39.8	29.8	55.2	463	108.946	134.004	0.693816	118.613	118.613
453	1	44	2014-01-16	2014-01-14	165	60	1.66	87.52	24.23	5.5	5.54	80.25	8.66	88.91	3.22	2.72	9.5	14.5	2014-01-13	2014-01-14	9.1	5.3	2.8	1.89286	4.15	129	0.389	310	/	2014-01-14	40	4.4	71	203	82.22	101.131	1.14738	97.1267	97.1267
454	2	55	2014-01-16	2014-01-15	171	86	1.98	70.33	63.3	7.34	7.39	47.28	47.19	94.47	3.65	3.15	10	6.5	2014-01-09	2014-01-15	4.5	2.6	1.4	1.85714	4.74	158	0.456	179	/	2014-01-15	42.2	7.1	78	251	70.4985	86.7131	0.980392	96.5967	96.5967
455	2	43	2014-01-16	2014-01-17	170	65	1.75	49.23	48.45	5.75	5.79	7.24	7.21	14.45	1.18	1.68	32.97	18.5	2013-12-14	2014-01-15	4.8	2.5	1.7	1.47059	2.78	89	0.26	150	3.34	2014-01-17	37.7	31.3	731	449	5.60268	6.8913	9.18803	7.13675	7.13675
456	2	54	2014-01-17	2014-01-16	173	75	1.89	82.83	71.11	6.42	6.47	32.97	34.56	67.53	2.64	2.14	22.42	10	2013-05-15	2014-01-16	9	6.7	1.9	3.52632	4.86	143	0.429	193	/	2014-01-16	42.3	6.9	71	175	78.8719	97.0125	0.892408	101.111	101.111
457	1	38	2014-01-17	2014-01-14	150	44	1.36	91.43	76.58	4.57	4.6	74.26	28.22	102.48	3.65	4.15	14.5	127.24	2013-12-14	2014-01-14	9.7	7.4	1.7	4.35294	2.55	75	0.24	310	/	2014-01-14	25.4	6.93	58	143	106.969	131.572	0.937298	122.203	122.203
458	2	10	2014-01-17	2014-01-14	125	21	0.87	14.85	34.38	2.92	2.93	4.96	28.11	33.07	8.24	4.24	27.87	260.47	2009-01-14	2014-01-14	6.9	3.4	2.7	1.25926	3.66	100	0.31	371	1.19	2014-01-14	33.6	10.36	124	338	58.3636	71.7872	1.55857	76.8608	76.8608
459	2	25	2014-01-17	2014-01-16	170	62.5	1.72	59.39	53.14	5.55	5.59	15.51	12.02	27.53	1.7	1.2	NA	15.5	2013-06-15	2014-01-16	7.6	6.6	0.6	11	2.51	86	0.24	93	3.2	2014-01-16	30.5	30.7	504	746	9.60647	11.816	6.33484	12.6956	12.6956
460	2	42	2014-01-17	2014-01-16	175	85	2.01	76.58	69.55	7.11	7.16	24.76	20.28	45.04	1.19	1.19	NA	NA	2008-01-15	2014-01-16	5.3	2.5	1.7	1.47059	3.17	94	0.28	130	/	2014-01-16	19.5	12.3	187	306	27.1472	33.3911	2.35043	37.3569	37.3569
461	2	83	2014-01-17	2014-01-14	166	60	1.67	50.79	57.83	5.47	5.51	25.94	32.81	58.75	2,67	2.67	10.5	12.5	1991-01-13	2014-01-19	5.5	3.1	1.6	1.9375	3.9	121	0.36	347	/	2014-01-14	44.2	10.1	97	228	50.4247	62.0224	1.21921	61.9355	61.9355
462	1	11	2014-01-17	2014-01-16	140	24	1	31.26	49.23	2.96	2.98	5.5	19.14	24.64	1.74	1.24	NA	NA	2013-12-20	2014-01-16	3.8	1.4	1.4	1	2.43	69	0.21	270	4.23	2014-01-16	40.2	11	345	232	17.5754	21.6177	5.57531	18.1118	18.1118
463	2	38	2014-01-18	2014-01-17	160	64	1.67	48.45	49.23	5.98	6.02	49.86	51.58	101.44	4.18	3.68	12	12	2005-01-16	2014-01-17	6.1	3	2.4	1.25	3.98	124	0.364	385	/	2014-01-17	38.4	5.1	71	350	84.7037	104.186	0.892408	113.138	113.138

## Sheet: Sheet2
ID	gender	age range	GFR date	biochemistry date	BMI	BSA（m^2)	LKidney area_cm^2	RKidney area_cm^2	LKidney depth_cm	RKidney depth_cm	LGFR	RGFR	GFR_DTPA	Time to peak_L	Time to peak_R	Peak to 1/2peak _L	Peak to 1/2peak_R	disease date	blood routine test date	WBC(10^9/L)	neutrophile	lymphocyte	NLR	RBC(10^12/L)	HGB(g/L)	Hct	PLT(10^9/L)	24h proteinuria	biochemistry date	albumin	BUN(mmol/L)	Cr(umol/L)	UA(umol/L)	GFR_MDRD	GFR_CMDRD	Scr/k	GFR_EPI	GFR_EPI2	G3astage
227	1	18-40	2013-12-12	2013-12-10	24.1415	1.56	57.83	56.25	5.64	5.68	25.36	31.78	57.14	3.24	3.24	19.2	28.13	2009-12-09	2013-12-10	6.1	2.8	2.8	1	3.66	124	0.36	184	/	2013-12-10	43.3	7.13	96	280	68.1241	83.7926	1.55139	79.8293	79.8293	1
92	1	18-40	2013-11-17	2013-11-28	17.3611	1.54	53.14	49.23	4.55	4.58	17.4	13.3	30.7	1.21	1.21	17	10.5	2013-11-15	2013-11-28	9.7	7.6	1.1	6.90909	2.76	86	0.26	181	（++）	2013-11-28	36.3	23.6	676	369	7.09221	8.72342	10.9244	7.48638	7.48638	0
60	2	18-40	2013-11-10	2013-11-23	21.2585	1.68	65.64	60.95	5.41	5.45	15.25	14.92	30.17	1.24	1.24	9.5	7	2013-11-05	2013-11-23	10.2	7.2	1.9	3.78947	3.38	100	0.32	449	（++++）	2013-11-23	15.2	19.48	419	248	12.2012	15.0075	5.26647	16.2101	16.2101	0
22	2	18-40	2013-11-04	2013-11-13	19.5918	1.73	54.7	60.95	5.23	5.26	18.65	26.1	44.75	1.16	1.16	54.86	141.19	2013-11-02	2013-11-03	8.9	7.4	0.8	9.25	3.26	98	0.28	116	3.23	2013-11-13	36.8	20.3	635	430	7.55158	9.28844	7.9814	9.80594	9.80594	0
316	1	18-40	2014-01-07	2014-01-09	17.5781	1.44	44.54	49.23	4.41	4.44	15.72	19.22	34.94	1.21	1.21	23.04	12	2013-11-25	2014-01-09	9.2	6.2	2	3.1	3.09	93	0.29	282	1.23	2014-01-09	34.8	23.3	509	494	9.57669	11.7793	8.2256	10.3301	10.3301	0
303	2	18-40	2014-01-05	2014-01-04	20.2812	1.71	71.89	48.45	5.3	5.34	22.4	19.18	41.58	1.15	1.15	10.5	15.5	2014-01-02	2014-01-04	4.9	1.9	2.3	0.826087	2.95	93	0.0627	193	7.05	2014-01-04	27.4	20.19	425	469	11.7925	14.5048	5.34188	15.7115	15.7115	0
291	2	18-40	2014-01-03		27.3437	1.73	59.39	48.45	6.48	6.52	25.46	19.09	44.55	2.24	3.24	32.64	26.96	2013-9-31	2014-01-05	5.9	4.9	0.6	8.16667	3.2	101	0.3	163	/						#DIV/0!	#DIV/0!	0	#DIV/0!	#DIV/0!	0
34	2	18-40	2013-11-06	2013-11-05	24.0238	1.75	51.58	60.95	6	6.04	20.9	34.13	55.03	2.67	1.17	92.29	NA	2013-11-04	2013-11-05	6.7	4.5	1.5	3	4.17	126	0.38	266	4.92	2013-11-05	33.9	7.8	207	378	27.0482	33.2693	2.60181	37.4915	37.4915	1
253	2	18-40	2013-12-28	2013-12-24	22.1453	1.74	77.36	59.39	5.67	5.71	32.73	22.83	55.56	1.18	5.18	31.58	245.55	2013-12-17	2013-12-24	8.8	6.1	1.9	3.21053	5.11	138	0.42	434	12.54	2013-12-24		11.57	201	366	27.982	34.4179	2.5264	38.8487	38.8487	1
30	2	18-40	2013-11-05	2013-11-07	25.0593	1.89	56.26	47.67	6.42	6.47	24.39	25.65	50.04	4.2	3.7	9.5	8	2013-11-04	2013-11-04	6.7	3.3	2.4	1.375	4.41	138	0.41	163	/	2013-11-07	43.8	4.8	139	625	42.4746	52.2438	1.74711	60.2539	60.2539	1
420	1	18-40	2013-12-26	2013-12-25	22.7732	1.68	43.76	49.23	5.66	5.7	11.87	20.58	32.45	1.13	1.13	10.5	7	2003-12-24	2013-12-24	8.1	6.5	1.4	4.64286	2.83	85	0.26	317	11.13	2013-12-25	28.6	37.1	805	636	5.55166	6.82854	13.009	5.85216	5.85216	0
294	2	18-40	2014-01-04	2014-01-03	23.7387	1.76	60.17	64.08	5.96	6	16.28	23.77	40.05	1.21	1.21	21.61	17	2013-12-20	2014-01-03	8.6	6.1	1.9	3.21053	2.08	66	0.19	94	4.73	2014-01-03	32.2	9.9	519	251	9.21314	11.3322	6.52338	12.1675	12.1675	0
43	2	18-40	2013-11-07	2013-11-06	20.5191	1.77	55.48	50.01	5.79	5.83	27.79	27.44	55.23	2.71	2.21	49.05	23.2	2013-11-05	2013-11-06	6.3	3.2	2.3	1.3913	5.13	163	0.5	194	0.81	2013-11-06	45.4	5.02	127	328	46.7651	57.521	1.59628	66.733	66.733	1
429	2	18-40	2014-01-12	2014-01-12	20.0617	1.83	62.52	73.46	5.47	5.5	20.71	25.4	46.11	1.17	1.17	39.65	34.18	2013-01-11	2014-01-12	10.9	6.7	3	2.23333	3.11	97	0.29	228	5.44	2014-01-12	31	17.6	429	432	11.3901	14.0098	5.39216	15.2107	15.2107	1
276	2	18-40	2014-01-02	2013-12-30	22.7244	1.89	74.24	57.05	6.04	6.08	20.23	14.14	34.37	1.19	1.19	10	7.5	2008-12-19	2013-12-30	5.9	3.5	1.4	2.5	2.23	66	0.2	286	15.43	2013-12-30	15.2	16.6	676	306	6.68989	8.22857	8.49673	8.71631	8.71631	0
48	1	18-40	2013-11-08	2013-11-05	21.0937	1.55	40.64	42.98	5.16	5.19	18.52	21.54	40.06	6.16	6.66	85.54	214.22	2013-11-04	2013-11-05	6	3.5	1.2	2.91667	4	121	0.36	173	1.21	2013-11-05	41.9	14.05	200	445	27.2765	33.5501	3.23206	31.0725	31.0725	0
312	1	18-40	2014-01-06	2013-12-31	24.2187	1.64	61.74	68.77	5.82	5.85	21.05	21.31	42.36	1.19	1.19	NA	NA	2013-12-20	2013-12-31	6.2	3.9	1.8	2.16667	3.76	110	0.32	260	6.22	2013-12-31	33.1	14.6	257	415	20.4228	25.12	4.1532	22.9463	22.9463	0
145	2	18-40	2013-11-27	2013-11-26	28.7317	1.98	75.8	65.64	7.22	7.27	15.37	21.79	37.16	2.69	1.19	70.61	27.4	2013-11-20	2013-11-21	6.9	5	1.4	3.57143	3.96	123	0.37	190	4.65	2013-11-26	36.9	21.91	301	648	16.563	20.3725	3.78331	22.5397	22.5397	0
353	1	18-40	2013-12-16	2013-12-10	17.9982	1.52	50.01	57.05	4.62	4.65	18.03	33.05	51.08	19.7	4.7	NA	25.7	2013-12-04	2013-12-09	5	3	1.6	1.875	4.09	117	0.36	172	2.85	2013-12-10	39.6	11.33	169	435	32.2421	39.6578	2.73109	37.0343	37.0343	1
106	2	18-40	2013-11-19	2013-11-19	24.5675	1.82	76.58	61.74	6.21	6.25	11.8	23.54	35.34	2.62	1.12	32.2	23.21	2013-11-18	/	/	/	/	#VALUE!	/	/	/	/	3.06	2013-11-19	32.3				#DIV/0!	#DIV/0!	0	#DIV/0!	#DIV/0!	0
131	2	18-40	2013-11-23	2013-11-27	30.866	2.27	67.21	73.46	8.2	8.25	20.13	23.59	43.72	4.17	4.17	16.56	16.06	2013-11-20	2013-11-21	7.9	5.4	1.8	3	4.97	152	0.44	237	1.14	2013-11-27	43.7	6.6	167	390	32.4846	39.9561	2.09904	45.6268	45.6268	0
350	1	18-40	2013-12-16	2013-12-16	21.875	1.58	82.05	51.58	5.32	5.36	32.35	16.18	48.53	1.19	1.19	34.31	18.79	2013-12-06	2013-12-16	13.5	12.5	0.5	25	3.24	95	0.29	257	/	2013-12-16	24.4	13.6	97	479	60.8076	74.7933	1.56755	71.9551	71.9551	1
263	2	18-40	2013-12-29	2013-12-24	32.1799	2.04	65.64	42.98	7.92	7.98	34.46	23.69	58.15	2.66	2.16	7	6.5	2013-09-23	2013-12-27	5.8	3	2.1	1.42857	4.89	164	0.47	215	1.58	2013-12-24	37.3	7.3	116	307	49.1672	60.4757	1.45802	70.3888	70.3888	1
7	2	18-40	2013-11-01	2013-11-04	27.7887	1.87	65.64	67.99	6.83	6.89	20.21	22.4	42.61	8.13	8.63	20.49	19.23	2013-10-30	2013-11-04	4.6	2.7	1.4	1.92857	4	133	0.39	133	2.59	2013-11-04	37.3	9.6	164	470	32.2348	39.6488	2.06134	45.0282	45.0282	0
292	2	18-40	2014-01-03	2013-12-31	27.6817	1.92	51.58	53.14	6.91	6.96	20.49	22.27	42.76	2.65	2.15	18.1	12.5	2013-07-30	2013-12-31	6.5	4.2	1.5	2.8	4.74	141	0.43	195	2.97	2013-12-31	40.4	8.31	172	475	30.5109	37.5284	2.16189	42.5086	42.5086	0
299	2	18-40	2014-01-05	2014-01-03	21.9671	1.7	68.77	67.21	5.57	5.61	26.08	29.62	55.7	4.66	1.16	65.56	74.21	2013-12-23	2014-01-03	8.1	5.9	1.7	3.47059	3.74	118	0.36	221	5.71	2014-01-03		12.73	213	339	23.8399	29.3231	2.67722	32.8261	32.8261	1
217	2	18-40	2013-12-10	2013-12-11	23.4075	1.89	57.05	53.14	6.42	6.47	17.87	16.64	34.51	1.14	1.14	42.61	24.25	2013-12-01	2013-12-11	10.2	6.6	1.7	3.88235	4.43	127	0.35	276	/	2013-12-11		30.7	908	978	4.42692	5.44511	11.4128	5.60794	5.60794	0
84	1	18-40	2013-11-15	2013-11-14	21.2585	1.68	50.79	55.48	5.41	5.45	17.85	20.89	38.74	1.18	1.18	90.08	NA	2013-11-13	2013-11-14	4.3	3	1	3	3.35	101	0.3	224	1.69	2013-11-14	34	11.67	172	443	30.1948	37.1396	2.77957	34.2736	34.2736	0
440	1	41-65	2014-01-14	2014-01-14	28.0404	1.72	83.62	63.3	6.55	6.59	28.2	23.67	51.87	1.22	1.22	62.01	326.29	2013-12-22	2014-01-14	4.6	2.1	1.5	1.4	3.57	104	0.32	262	10.61	2014-01-14	17	11.7	223	343	22.2644	27.3853	3.60375	24.8635	24.8635	1
192	1	41-65	2013-12-06	2013-12-05	35.1562	1.93	63.3	71.89	8.12	8.18	12.49	19.01	31.5	3.74	1.24	62.88	42.73	2012-12-04	2013-12-05	7.2	5.2	1.5	3.46667	3.37	80	0.25	240	/	2013-12-05	34	20.57	509	650	8.54828	10.5144	8.2256	9.10311	9.10311	0
152	2	41-65	2013-11-27	2013-12-06	23.6614	1.83	69.55	59.39	6.07	6.11	20.22	22.39	42.61	3.67	4.67	473.26	26.11	2013-11-25	2013-12-06	4.9	3	1.1	2.72727	3.35	106	0.31	242	3.76	2013-12-06	37.6	16.12	311	435	15.0933	18.5648	3.909	20.1967	20.1967	0
201	2	41-65	2013-12-08	2013-12-06	22.4913	1.75	64.86	50.79	5.75	5.79	22.08	20.82	42.9	9.69	14.69	25.43	44.86	2003-12-05	2013-12-06	8.1	5.6	1.5	3.73333	3.33	110	0.31	361	3.09	2013-12-06	8	7.07	88	347	64.7885	79.6899	1.10608	92.9283	92.9283	0
460	2	41-65	2014-01-17	2014-01-16	27.7551	2.01	76.58	69.55	7.11	7.16	24.76	20.28	45.04	1.19	1.19	NA	NA	2008-01-15	2014-01-16	5.3	2.5	1.7	1.47059	3.17	94	0.28	130	/	2014-01-16	19.5	12.3	187	306	27.1472	33.3911	2.35043	37.3569	37.3569	1
162	2	41-65	2013-11-29	2013-11-27	24.8591	1.81	68.77	44.54	6.25	6.29	21.58	13.14	34.72	7.18	7.68	25.54	94.25	2013-11-13	2013-11-27	7.3	3.9	2.6	1.5	4.44	139	0.421	289	/	2013-11-27	36.3	10.9	217	521	22.6493	27.8587	2.7275	30.7713	30.7713	0
186	2	41-65	2013-12-05	2013-12-06	26.7036	1.92	76.58	153.95	6.76	6.81	8	38.38	46.38	16.6	13.6	45.94	37.88	2013-11-14	2013-12-06	7.9	4.2	2.8	1.5	5.15	155	0.46	259	0.59	2013-12-06		8.04	157	409	32.905	40.4731	1.97335	45.5075	45.5075	1
245	2	41-65	2013-12-14	2013-12-16	24.2215	1.81	54.7	62.52	6.14	6.18	10.88	19.97	30.85	3.1	8.1	42.68	NA	2013-11-03	2013-12-16	8.1	5.2	1.9	2.73684	3.18	96	0.28	203	/	2013-12-16	35.8	15.3	339	416	13.474	16.5731	4.26094	17.8182	17.8182	0
372	1	41-65	2013-12-19	2013-12-15	19.5312	1.5	45.32	38.29	4.82	4.86	20.19	21.54	41.73	1.7	2.2	23.26	20.07	2013-10-14	2013-12-15	6.4	4.6	1.3	3.53846	3.06	112	0.33	132	4.32	2013-12-15	36.1	5.35	130	413	40.7247	50.0914	2.10084	46.4196	46.4196	0
154	2	41-65	2013-11-28	2013-11-26	24.3375	1.84	60.95	61.74	6.26	6.3	24.76	30.39	55.15	3.11	4.61	11	14.57	2013-11-25	2013-11-26	8.1	5.7	1.8	3.16667	5.01	150	0.44	201	/	2013-11-26	40.3	6.31	143	248	36.483	44.8741	1.79739	50.5911	50.5911	1
360	1	41-65	2013-12-17	2013-12-12	20.8117	1.47	75.02	52.36	4.96	4.99	26.35	20.8	47.15	8.66	7.66	41.67	77.83	2013-11-21	2013-12-12	5.3	3	1.4	2.14286	3.15	101	0.3	307	3.2	2013-12-12	37	13.92	122	418	43.6266	53.6607	1.97156	49.7737	49.7737	1
17	2	41-65	2013-11-02	2013-11-05	23.9995	1.84	67.21	60.95	6.18	6.19	22.53	25.75	48.28	3.14	3.14	NA	29.79	2013-10-31	2013-11-05	5.3	3.1	1.5	2.06667	3.66	111	0.341	176	/	2013-11-05	44	13.01	209	454	23.4402	28.8315	2.62695	31.7517	31.7517	1
75	2	41-65	2013-11-14	2013-11-21	22.4913	1.75	61.74	70.36	5.75	5.79	13.01	18.86	31.87	1.2	1.2	10	14	2013-11-12	2013-11-18	7.6	5	1.5	3.33333	3.11	93	0.27	264	5.14	2013-11-21	33.9	25.4	824	463	4.7922	5.8944	10.357	6.00368	6.00368	0
25	1	41-65	2013-11-04	2013-11-08	23.634	1.6	64.08	57.05	5.63	5.67	18.15	14.82	32.97	1.65	1.15	24.66	26.59	2013-11-03	2013-11-08	6.8	5.4	1	5.4	2.03	61	0.18	138	2.87	2013-11-08		34.28	990	342	3.8775	4.76932	15.9987	3.93219	3.93219	0
164	1	41-65	2013-11-29	2013-11-28	21.3675	1.5	47.67	50.01	5.1	5.13	20.44	24.7	45.14	2.71	2.21	31.15	29.24	2013-04-27	2013-11-28	4.2	2.8	1	2.8	3.25	104	0.3	176	0.11	2013-11-28	44	5.67	120	319	44.2731	54.4559	1.93924	50.4229	50.4229	1
419	2	41-65	2013-12-26	2013-12-24	26.449	1.97	85.18	65.64	6.81	6.86	28.23	25.5	53.73	2.21	2.21	26.11	13	2013-10-23	2013-12-24	5.2	3.1	1.6	1.9375	4.77	137	0.41	41	0.32	2013-12-24	50.4	6.88	117	412	45.5857	56.0704	1.47059	63.5824	63.5824	1
105	2	41-65	2013-11-19	2013-11-28	24.5675	1.82	48.45	54.7	6.21	6.25	11.8	23.54	35.34	1.17	3.17	32.21	75.55	2013-11-18	2013-11-28	4.9	2.6	1.7	1.52941	3.78	120	0.36	148	0.49	2013-11-28	38	8.1	175	321	28.5228	35.0831	2.1996	38.8052	38.8052	0
208	2	41-65	2013-12-09	2013-12-11	29.0548	2.06	69.55	67.21	7.45	7.5	21.54	24.39	45.93	2.67	17.67	NA	26.56	2013-11-23	2013-12-11	9.2	7.4	1.3	5.69231	3.1	91	0.28	199	0.12	2013-12-11		20.3	229	307	20.9126	25.7225	2.87833	28.0338	28.0338	1
171	2	41-65	2013-12-02	2013-12-01	20.6193	1.72	79.71	68.77	5.38	5.42	27.94	28.27	56.21	1.2	1.2	37.31	37.84	2012-11-30	22013-12-1	6.1	4	1.3	3.07692	2.43	75	0.23	184	4.35	2013-12-01	29	13.49	241	475	19.7156	24.2502	3.02916	26.3551	26.3551	1
434	2	41-65	2014-01-13	2014-01-07	25.0135	1.87	61.74	60.95	6.38	6.42	18.64	20.98	39.62	2.15	2.65	22.13	27.7	2012-05-06	2014-01-19	5.6	3.2	1.8	1.77778	3.77	121	0.362	152	0.77	2014-01-07	34.7	8.8	183	401	26.9757	33.1801	2.30015	36.5064	36.5064	0
148	1	41-65	2013-11-27	2013-11-26	23.0469	1.61	53.14	50.79	5.57	5.6	20.54	19.48	40.02	4.17	7.17	26.54	NA	2013-11-25	2013-11-26	5.5	2.8	2	1.4	4.06	121	0.374	257	（++）	2013-11-26	39	9.2	143	316	35.8577	44.105	2.31092	40.2212	40.2212	0
328	1	41-65	2014-01-10	2014-01-07	23.4236	1.69	55.48	67.21	5.77	5.81	13.28	28.01	41.29	18.67	4.67	NA	NA	2013-12-06	2014-01-12	7.8	5	1.5	3.33333	3.81	115	0.336	242	/	2014-01-07	35.2	12.1	210	475	22.9202	28.1919	3.39367	25.0982	25.0982	0
285	1	41-65	2014-01-02	2014-01-02	25.0762	1.69	53.92	50.01	6.03	6.07	21.12	25.62	46.74	3.04	2.54	22.66	24.14	2008-01-01	2014-01-02	3.8	1.4	1.9	0.736842	3.26	97	0.3	221	1.13	2014-01-02	36.7	4.48	114	301	46.3865	57.0554	1.84228	52.53	52.53	1
319	1	41-65	2014-01-08	2014-01-05	23.4375	1.62	53.14	46.11	5.65	5.69	27.36	23.73	51.09	19.18	19.68	NA	NA	2007-01-04	2014-01-05	6.2	4.4	1.2	3.66667	3.93	110	0.32	192	2.53	2014-01-05	30.7	7.07	83	426	66.9027	82.2903	1.34131	77.0975	77.0975	1
94	1	41-65	2013-11-17	2013-11-16	23.2335	1.58	46.11	59.39	5.55	5.58	10.17	46.71	56.88	1.2	4.2	158.53	26.59	2013-11-15	2013-11-21	8.5	7.2	0.9	8	3.6	107	0.32	143	/	2013-11-16	43.6	6.5	79	217	70.8269	87.117	1.27666	81.8417	81.8417	1
156	2	41-65	2013-11-28	2013-12-13	28.4005	1.99	72.68	56.26	7.19	7.23	22.64	19.41	42.05	3.6	4.1	26.5	43.21	2013-11-25	2013-12-13	4.8	2.7	1.6	1.6875	3.77	112	0.33	139	2.46	2013-12-13	35.6	12.7	299	428	15.1841	18.6765	3.75817	19.8831	19.8831	0
143	1	41-65	2013-11-26	2013-11-26	24.7676	1.69	73.46	61.74	6	6.04	27.32	27.1	54.42	17.14	18.14	48.46	NA	2013-11-15	2013-11-26	4.8	3.1	1.3	2.38462	4.16	120	0.36	221	0.23	2013-11-26	44.6	6.86	81	185	68.5365	84.2999	1.30899	78.8491	78.8491	1
123	1	41-65	2013-11-22		27.0552	1.64	59.39	50.79	6.24	6.28	15.03	15.79	30.82	4.67	3.17	23.95	41.85	2013-11-20					#DIV/0!											#DIV/0!	#DIV/0!	0	#DIV/0!	#DIV/0!	0
248	2	41-65	2013-12-28	2013-12-30	27.0416	1.93	31.26	76.58	6.84	6.89	4.12	27.41	31.53	18.19	19.19	NA	NA	2013-12-22	2013-12-30	8.8	6.5	1.5	4.33333	4.61	144	0.425	273	/	2013-12-30	39.8	12.9	164	411	30.2463	37.2029	2.06134	40.8107	40.8107	0
90	1	41-65	2013-11-16	2013-11-29	20.8247	1.35	43.76	45.32	4.74	4.77	18.08	17.88	35.96	1.21	1.21	49.7	375.01	2013-11-14	2013-11-29	8.3	5.1	1.6	3.1875	2.66	77	0.23	262	（++）	2013-11-29		25.9	387	297	11.2301	13.813	6.25404	11.8185	11.8185	0
216	2	41-65	2013-12-10	2013-12-05	24.9135	1.83	53.92	39.07	6.29	6.33	23.3	15.41	38.71	4.16	3.16	22.12	NA	2013-11-04	2013-12-11	8.6	6.5	1.3	5	4.19	129	0.4	96	3.1	2013-12-05	39.1	9.82	174	438	28.2493	34.7467	2.18703	37.9923	37.9923	0
220	1	41-65	2013-12-10	2013-12-07	24.2424	1.73	53.14	76.58	5.98	6.02	15.19	27.24	42.43	19.15	19.65	NA	NA	1995-12-06	2013-12-07	6.2	3.1	2.5	1.24	3.9	125	0.377	160	/	2013-12-07	39.4	17.99	237	473	19.7762	24.3247	3.82999	21.3813	21.3813	0
252	2	41-65	2013-12-28	2013-12-26	25.9516	1.86	87.52	84.4	6.52	6.57	26.28	30.68	56.96	3.14	6.64	12.56	21.06	2011-12-25	2013-12-26	9.2	5.9	2	2.95	4.29	138	0.413	156	/	2013-12-26	34.3	7.2	103	285	51.7354	63.6345	1.29462	71.6143	71.6143	1
37	1	41-65	2013-11-06	2013-11-05	16.8962	1.48	75.02	75.02	4.38	4.41	11.53	20.43	31.96	2.19	1.19	5	5.5	2013-11-04	2013-11-05	8.4	5.7	1.9	3	3	87	0.26	293	/	2013-11-05	22.1	11.48	239	271	19.5097	23.997	3.86231	21.017	21.017	0
399	2	41-65	2013-12-27	2013-12-21	28.0102	1.91	92.99	71.11	6.95	7	20.57	18.68	39.25	15.71	19.71	NA	NA	2013-12-05	2013-12-21	6.2	4.1	1.3	3.15385	2.69	86	0.25	142	/	2013-12-21	27.4	13.58	284	534	15.988	19.6652	3.56963	20.8645	20.8645	0
371	2	41-65	2013-12-19	2013-12-19	25	1.67	79.71	68.77	5.98	6.02	25.28	27.14	52.42	1.24	1.24	32.05	30.44	2013-10-11	2013-12-19	9	6.1	2	3.05	2.87	83	0.25	285	6.4	2013-12-19	27.9	8.59	156	248	31.9196	39.261	1.96078	43.0508	43.0508	1
297	1	41-65	2014-01-04	2014-01-03	24.1415	1.56	74.24	57.83	5.64	5.68	35.42	17.71	53.13	5.18	19.68	37.6	NA	2013-12-25	2014-01-03	5.1	2.1	2.3	0.913043	3.48	110	0.334	218	/	2014-01-03	40.4	7.14	77	292	72.0962	88.6783	1.24434	82.6582	82.6582	1
239	1	41-65	2013-12-13		23.8751	1.72	52.36	55.48	5.9	5.94	21.05	34.63	55.68	2.18	2.68	16.5	24.07	2005-12-09	2013-12-10	4.4	1.7	2.3	0.73913	3.32	102	0.3	172	0.09						#DIV/0!	#DIV/0!	0	#DIV/0!	#DIV/0!	1
402	1	41-65	2013-12-23	2013-12-31	22.2656	1.59	59.39	61.74	5.4	5.44	19.71	19.25	38.96	1.2	1.2	47.87	66.81	2013-12-21	2013-12-22	7	4.1	1.7	2.41176	2.49	75	0.22	310	/	2013-12-31		13.5	474	364	8.78635	10.8072	7.65999	9.05599	9.05599	0
357	1	41-65	2013-12-16	2013-11-26	24.8358	1.63	39.07	32.82	5.88	5.92	19.9	23.44	43.34	3.58	3.58	23.55	17.93	2008-11-26	2013-11-26	4.3	2.5	1.4	1.78571	3.54	105	0.32	154	0.11	2013-11-26	42.6	3.4	84	388	64.72	79.6056	1.35747	73.3666	73.3666	0
68	2	41-65	2013-11-13	2013-11-17	21.6049	1.84	92.21	78.15	5.83	5.87	26.61	20.4	47.01	1.21	1.21	18	26.42	2013-11-11	2013-11-17	9.9	8.2	1.4	5.85714	3.87	115	0.35	293	4.68	2013-11-17	31.4	11.3	166	400	29.4885	36.2708	2.08648	39.3783	39.3783	1
273	1	41-65	2014-01-01	2013-12-30	28.3039	1.67	68.77	50.01	6.49	6.53	36.19	12.09	48.28	2.2	1.2	30.16	62.51	2013-12-24	2013-12-30	10.5	5.8	3.6	1.61111	4.15	118	0.362	351	/	2013-12-30	43.6	5.7	70	181	79.8755	98.2469	1.13122	91.4594	91.4594	1
311	1	41-65	2014-01-06	2014-01-03	24.0346	1.61	41.42	41.42	5.71	5.75	22.47	26.21	48.68	3.11	2.11	40.24	34.23	2009-01-02	2014-01-03	5.2	3.4	1.2	2.83333	3.59	104	0.31	157	/	2014-01-03	41.1	8.04	97	363	54.6178	67.1798	1.56755	61.2201	61.2201	1
223	2	41-65	2013-12-10	2013-12-10	26.5039	1.9	77.36	81.27	6.68	6.73	14.27	37.29	51.56	19.12	12.12	NA	NA	2012-12-09	2013-12-10	10.2	7.5	1.8	4.16667	3.69	119	0.366	214	/	2013-12-10		10.3	186	412	25.7662	31.6924	2.33786	34.0781	34.0781	1
431	1	41-65	2014-01-13	2014-01-10	23.8751	1.72	67.99	63.3	5.9	5.94	15.23	15.77	31	1.19	1.19	12.5	11.5	1999-01-09	2014-01-17	5.8	3.5	1.8	1.94444	2.84	81	0.25	181	9.44	2014-01-10	28.5	20.4	339	334	12.8427	15.7966	5.47835	13.3918	13.3918	0
58	2	41-65	2013-11-10	2013-11-17	26.6728	1.75	55.48	62.52	6.4	6.45	14.25	17.56	31.81	3.61	2.11	NA	39.96	2013-11-08	2013-11-17	11	8.9	1	8.9	3.16	98	0.29	197	6.3	2013-11-17	31.3	14.6	660	274	5.95325	7.3225	8.29563	7.31876	7.31876	0
349	2	41-65	2013-12-16	2013-12-13	27.3982	1.96	82.05	67.99	6.96	7	22.96	18.52	41.48	1.16	1.16	16.5	16.5	2013-12-12	2013-12-23	5.5	3.6	1.4	2.57143	3.2	97	0.29	199	/	2013-12-13	23.7	13.6	530	259	7.6682	9.43189	6.66164	9.5415	9.5415	0
202	2	41-65	2013-12-08	2013-12-06	21.7993	1.73	62.52	50.79	5.59	5.63	19.99	21.95	41.94	3.67	4.17	20.23	18.77	1989-11-08	2013-12-06	16.8	74.5	1.4	53.2143	3.61	114	0.35	172	4.38	2013-12-06	15.5	11.67	83	226	65.1466	80.1303	1.04324	89.7637	89.7637	0
320	2	41-65	2014-01-08	2014-01-08	22.2041	1.83	64.08	61.74	5.83	5.87	20.21	20.43	40.64	1.61	1.11	34.79	27.71	2010-01-07	2014-01-08	6.6	5.4	0.7	7.71429	2.55	78	0.23	153	3.36	2014-01-08	36.9	23.57	394	339	10.759	13.2336	4.95224	13.56	13.56	0
102	2	41-65	2013-11-19	2013-11-13	20.479	1.65	75.8	51.58	5.22	5.25	20.45	22.27	42.72	4.08	3.08	11.5	13	2013-11-12	2013-11-13	4.2	2.3	1.5	1.53333	4.16	141	0.419	159	0.08	2013-11-13	41.1	7.7	76	210	71.8647	88.3936	0.955254	95.5975	95.5975	0
258	1	41-65	2014-01-12	2014-01-10	24.1672	1.71	99.24	29.7	5.93	5.97	44.7	3.8	48.5	3.71	18.21	113.71	NA	2013-01-09	2014-01-11	8.3	2.3	5.7	0.403509	3.45	106	0.33	275	/	2014-01-10	18.3	5.9	80	299	67.7343	83.3132	1.29282	76.2016	76.2016	1
298	1	41-65	2014-01-05	2014-01-11	23.7332	1.61	60.17	42.98	5.68	5.72	15.57	14.68	30.25	1.19	1.69	NA	1310.3	2013-12-23	2014-01-06	5.9	3.8	1.2	3.16667	2.25	71	0.21	199	6.06	2014-01-11	32.7	5.3	472	284	8.67475	10.6699	7.62767	8.78825	8.78825	0
391	2	41-65	2013-12-22	2013-12-20	21.8776	1.81	34.38	53.14	5.75	5.59	12.37	31.18	43.55	3.15	3.15	28.39	23.04	2013-12-15	2013-12-20	4.7	2.8	1.1	2.54545	4.35	131	0.39	147	1.67	2013-12-20	38.3	11.56	179	439	26.5579	32.6662	2.24987	34.7068	34.7068	0
443	1	41-65	2014-01-14	2014-01-10	27.3437	1.73	54.7	50.79	6.48	6.52	21.6	22.62	44.22	2.18	2.18	7	11.5	2013-12-09	2014-01-10	5.5	3.3	1.7	1.94118	4.42	134	0.413	133	/	2014-01-10	37.3	5.7	112	258	45.6235	56.1169	1.80995	50.0257	50.0257	0
224	2	41-65	2013-12-10	2013-12-16	27.7447	1.99	48.45	69.55	7.07	7.12	5.38	26.97	32.35	1.66	2.66	22.23	52.55	2009-12-09	2013-12-09	7	5.6	0.9	6.22222	3.95	129	0.39	186	/	2013-12-16	40.6	10.59	201	377	23.1548	28.4804	2.5264	29.9571	29.9571	0
356	1	41-65	2013-12-16	2013-12-08	19.5312	1.5	38.29	42.98	4.82	4.86	9.31	23.61	32.92	1.68	2.18	32.52	22.98	2013-11-27	2013-12-08	5.4	2.8	1.6	1.75	2.34	70	0.209	199	/	2013-12-08	43.4	19,34	197	450	23.6982	29.1487	3.18358	25.0979	25.0979	0
215	1	41-65	2013-12-09	2013-12-08	19.7711	1.44	42.98	45.32	4.75	4.78	13.07	23.16	36.23	3.17	2.67	27.09	20.36	2013-11-23	2013-12-08	5.4	2.8	1.6	1.75	2.34	70	0.209	199	/	2013-12-08	43.4	19.34	197	450	23.6982	29.1487	3.18358	25.0979	25.0979	0
66	2	41-65	2013-11-12	2013-11-20	28.7317	1.98	57.05	50.79	7.22	7.27	20.04	18.34	38.38	5.14	9.64	62.58	83.26	2013-11-11	2013-11-11	6.9	4.2	2	2.1	4.15	131	0.39	181	2.45	2013-11-20		8.05	195	354	23.9789	29.494	2.45098	31.075	31.075	0
280	1	41-65	2014-01-02	2013-12-31	24.2031	1.76	192.24	140.66	6.04	6.08	29.14	11.53	40.67	2.66	1.66	2131.7	98.43	2003-12-31	2013-12-31	6.3	4.7	1.1	4.27273	3.1	91	0.29	165	/	2013-12-31		35.14	710	391	5.3973	6.63868	11.4738	5.32692	5.32692	0
142	2	41-65	2013-11-25	2013-12-11	22.3183	1.75	88.3	89.09	5.71	5.75	16.71	24.91	41.62	1.19	1.19	11.5	17.5	2013-11-24	2013-12-16	14.2	13.4	0.5	26.8	2.62	82	0.25	108	6.51	2013-12-11	26.1	24.7	540	324	7.40195	9.1044	6.78733	9.06983	9.06983	0
380	2	41-65	2013-12-20	2013-12-17	27.2509	1.85	81.27	22.66	6.7	6.75	39.02	3	42.02	2.65	2.65	9	11.5	2013-12-01	2013-12-17	14.4	12.1	1.2	10.0833	4.1	125	0.38	293	/	2013-12-17	31.8	7.05	66	191	83.7095	102.963	0.829563	99.1919	99.1919	0
78	2	41-65	2013-11-14	2013-11-28	25.7117	1.77	54.7	50.79	6.3	6.34	21.54	17.14	38.68	16.61	5.11	90.8	15.96	2013-11-11	2013-11-28	4.2	4	0.2	20	2.16	70	0.208	31	/	2013-11-28	21.5	38.7	485	647	8.3512	10.272	6.09603	10.2554	10.2554	0
268	1	41-65	2013-12-30	2013-12-28	14.8721	1.39	32.82	65.64	3.92	3.94	6.6	34.17	40.77	1.17	14.67	30.2	161.85	2013-04-27	2013-12-28	8.7	7.4	0.8	9.25	2.69	87	0.26	207	/	2013-12-28	35.8	10.2	176	423	26.9013	33.0886	2.84421	28.5609	28.5609	0
383	1	41-65	2013-12-21	2013-12-17	23.4375	1.62	107.06	128。94	5.65	5.69	35.87	16.75	52.62	5.66	1.16	45.73	66.29	2013-12-12	2013-12-17	4.2	3.2	0.8	4	3.15	99	0.296	102	/	2013-12-17	19.3	10.9	145	453	33.6416	41.3791	2.34324	36.0996	36.0996	1
13	1	41-65	2013-11-02	2013-11-11	28.9341	1.79	71.11	64.08	0.85	0.9	15.44	16.22	31.66	18.24	11.24	NA	NA	2013-10-31	2013-11-11	8.4	6.7	0.9	7.44444	3.89	113	0.338	151	/	2013-11-11	42.6	3.9	80	179	66.6068	81.9264	1.29282	73.5716	73.5716	0
337	1	41-65	2014-01-11	2014-01-10	23.4375	1.62	48.45	53.92	5.65	5.69	9.29	26.5	35.79	1.12	2.12	244.74	31.53	2013-09-09	2014-01-10	5.8	3.3	1.8	1.83333	3.54	113	0.33	134	0.18	2014-01-10	46.5	9.4	155	388	31.0486	38.1897	2.50485	33.07	33.07	0
447	2	41-65	2014-01-15	2014-01-14	25.6489	1.87	47.67	62.52	6.49	6.53	6.98	37.96	44.94	1.09	2.09	14	16	2013-09-13	2014-01-14	6.1	4.2	1.3	3.23077	3.63	123	0.352	268	/	2014-01-14	37.8	4.9	135	379	36.4149	44.7903	1.69683	47.7956	47.7956	0
161	2	41-65	2013-11-29	2013-11-27	21.0077	1.69	75.02	64.86	5.39	5.42	20.96	17.83	38.79	1.16	1.16	NA	27.22	1996-11-15	2013-11-27	6.1	3.3	2.1	1.57143	2.45	78	0.23	152	/	2013-11-27	31.1	19.84	597	499	6.52862	8.03021	7.50377	7.86607	7.86607	0
205	1	41-65	2013-12-08	2013-12-05	25	1.67	57.83	57.05	5.98	6.02	20.5	22.72	43.22	10.65	7.65	14.45	38.89	2007-12-04	2013-12-05	7.1	4.8	1.6	3	3.75	114	0.33	305	8.23	2013-12-05	27	11.2	127	343	38.8275	47.7579	2.05236	41.4902	41.4902	0
86	2	41-65	2013-11-15	2013-11-29	25.5102	1.82	89.87	44.54	6.96	6.4	32.72	11.72	44.44	3.19	14.64	41.92	16.86	2013-11-13	2013-11-22	7.5	4.7	2.1	2.2381	4.17	134	0.4	278	0.7	2013-11-29	41.3	7.08	141	224	34.4136	42.3287	1.77225	44.7151	44.7151	0
10	1	>65	2013-11-01	2013-10-31	24.0882	1.69	61.74	51.58	5.88	5.92	15.28	23.42	38.7	11.71	8.21	23.87	43.62	2013-10-30	2013-10-31	7.8	4.3	2.7	1.59259	3.96	120	0.36	150	/	2013-10-31	39.2	7.7	96	452	53.4616	65.7578	1.55139	57.7867	57.7867	0
211	2	>65	2013-12-09	2013-12-10	22.0386	1.66	92.99	83.62	5.5	5.54	22.18	31.58	53.76	1.14	1.14	16.5	294.7	2013-11-05	2013-12-10	6.4	4.2	1.6	2.625	2.95	91	0.267	274	/	2013-12-10		26.05	475	566	8.44654	10.3892	5.97034	10.2256	10.2256	1
55	1	>65	2013-11-08	2013-11-24	22.5827	1.64	119.56	70.33	5.56	5.6	20.02	34.86	54.88	1.12	19.62	NA	NA	2013-11-16	2013-11-06	6.2	4.7	0.9	5.22222	3.15	94	0.282	370	/	2013-11-24		3.7	76	225	70.0042	86.1052	1.22818	76.6461	76.6461	1
130	2	>65	2013-11-23	2013-11-21	26.2917	1.74	58.61	64.86	6.32	6.36	24.85	32.18	57.03	2.68	3.68	18.54	18.21	2013-11-20	2013-11-21	5.1	3.2	1.4	2.28571	3.72	113	0.34	130	0.99	2013-11-21	32.9	9.4	98	293	52.2045	64.2116	1.23177	68.9314	68.9314	1
288	1	>65	2014-01-03	2014-01-02	23.4375	1.62	71.89	63.3	5.65	5.69	16.7	17.05	33.75	1.15	2.15	NA	135.58	2013-12-15	2014-01-01	5.9	4.4	0.9	4.88889	3.13	61	0.2	251	/	2014-01-02		19.06	680	313	5.56599	6.84616	10.989	5.38071	5.38071	0
351	1	>65	2013-12-16	2013-12-14	21.7193	1.6	50.79	40.64	5.34	5.38	19.22	18.75	37.97	3.21	5.21	40.99	78.72	2013-12-13	2013-12-14	5	2.5	1.7	1.47059	3.66	111	0.33	126	0.32	2013-12-14	40.4	10.3	103	665	49.1409	60.4433	1.66451	52.7015	52.7015	0
296	2	>65	2014-01-04	2014-01-03	26.8923	1.84	63.3	54.7	6.63	6.67	26.31	29.42	55.73	3.66	3.16	15	10.5	2013-12-02	2014-01-03	5.9	3.8	1.1	3.45455	4.26	138	0.4	196	0.18	2014-01-03	41.2	7.13	83	278	63.0436	77.5437	1.04324	83.6745	83.6745	1
133	1	>65	2013-11-23	2013-11-23	20.1348	1.46	53.92	52.36	4.85	4.88	25.82	31.16	56.98	6.18	4.18	48.72	27.75	2013-11-22	2013-11-23	5.3	2.9	1.9	1.52632	4.12	120	0.36	406	/	2013-11-23	38.7	5.52	65	199	83.5902	102.816	1.05042	91.9455	91.9455	1
445	2	>65	2014-01-15		30.7958	2	56.26	75.8	7.61	7.66	18.39	26.44	44.83	4.16	1.66	NA	59.69	2013-08-13	2014-01-14	6.2	4	1.6	2.5	3.21	100	0.3	124	11.73						#DIV/0!	#DIV/0!	0	#DIV/0!	#DIV/0!	0
281	2	>65	2014-01-02	2013-12-31	21.3039	1.63	60.17	35.95	5.34	5.38	23.38	12.72	36.1	2.66	1.66	24.45	25.76	2013-12-25	2013-12-31	4.1	2.1	1.6	1.3125	4.19	95	0.31	108	1.06	2013-12-31		10.96	124	357	39.4326	48.5021	1.55857	50.7821	50.7821	0
416	2	>65	2013-12-25	2013-12-24	22.3094	1.78	84.8	55.48	5.77	5.8	26.4	10.72	37.12	18.16	1.16	NA	NA	2013-09-23	2013-12-24	5	2.4	2	1.2	3.02	103	0.31	109	/	2013-12-24	41.3	6.3	212	516	21.236	26.1203	2.66466	26.5532	26.5532	0
410	2	>65	2013-12-25	2013-12-24	25.8264	1.96	59.39	42.2	6.7	6.75	24.12	7.46	31.58	3.19	1.19	13.5	10	2013-11-20	2013-12-24	4.5	3	1.1	2.72727	4.04	122	0.364	101	/	2013-12-24	42.2	6.7	135	270	35.5418	43.7165	1.69683	45.1837	45.1837	0
41	1	>65	2013-11-07	2013-11-19	16.8802	1.3	52.36	61.74	4.09	4.11	13.15	28.17	41.32	1.74	3.24	11.5	NA	2013-11-05	2013-11-19	4.7	2.8	1.4	2	2.49	82	0.25	258	/	2013-11-19	34.7	15	197	384	22.979	28.2642	3.18358	23.3954	23.3954	0
222	2	>65	2013-12-10	2013-11-30	21.4844	1.56	72.68	61.74	5.24	5.27	29.65	4.42	34.07	3.58	1.08	41.73	37.45	2013-01-12	2013-11-30	7.1	4.3	1.9	2.26316	3.69	114	0.33	201	/	2013-11-30	35.3	9.5	137	297	34.8447	42.859	1.72197	44.0768	44.0768	0
340	1	>65	2014-01-12	2014-01-08	27.5482	1.82	53.92	61.74	6.7	6.75	14.29	22.03	36.32	10.18	15.68	NA	17.54	2002-01-07	2014-01-16	5.5	3.1	1.8	1.72222	3.51	103	0.31	320	11.53	2014-01-08	22.3	5.21	79	184	65.7734	80.9013	1.27666	70.1226	70.1226	0
413	1	>65	2013-12-25	2013-12-20	20.8117	1.47	35.94	64.86	4.96	4.99	9.45	38.79	48.24	1.2	3.7	41.8	22.27	2009-12-19	2013-12-28	9.8	7.5	1.3	5.76923	3.38	96	0.3	310	/	2013-12-20	26.4	5.44	94	358	53.8174	66.1954	1.51907	56.83	56.83	1
178	2	>65	2013-12-04	2013-12-05	23.5294	1.79	64.08	64.08	5.98	6.02	16.26	35.16	51.42	19.66	15.16	NA	13.62	2005-11-21	2013-12-05	8.4	5.8	1.2	4.83333	3.51	114	0.341	128	/	2013-12-05		5.4	112	171	43.7219	53.7779	1.40774	55.4497	55.4497	1
388	2	>65	2013-12-22	2013-12-07	27.5482	1.82	66.42	50.79	6.7	6.75	21.66	17.55	39.21	4.02	5.02	51.48	20.61	2013-12-02	2013-12-21	8.2	6.2	1.4	4.42857	4.04	113	0.34	217	1.07	2013-12-07	30.1	8.94	128	263	37.2756	45.849	1.60885	46.5249	46.5249	0
384	1	>65	2013-12-21	2013-12-19	24.3266	1.63	51.58	50.79	5.81	5.84	19.99	23.37	43.36	6.12	6.12	43.5	142.43	2013-12-15	2013-12-19	9.3	8.3	0.5	16.6	3.38	108	0.32	181	/	2013-12-19	39.4	12.2	147	631	31.689	38.9775	2.37557	31.9557	31.9557	0
381	1	>65	2013-12-20	2013-12-19	21.6413	1.45	78.15	78.93	5.04	5.08	8.14	33.17	41.31	19.18	5.18	NA	NA	2013-11-18	2013-12-19	6.8	4.5	1.1	4.09091	3.57	98	0.301	311	/	2013-12-19	33.2	4.2	72	218	72.0267	88.5929	1.16354	75.209	75.209	0
174	2	>65	2013-12-03	2013-12-01	27.9155	1.83	60.17	53.14	6.78	6.83	16.3	20.45	36.75	2.74	3.24	32.46	31.57	1993-11-30	2013-12-01	6.3	3.4	2.1	1.61905	4.27	129	0.38	233	0.36	2013-12-01	45	9.5	138	427	33.9088	41.7078	1.73454	41.5945	41.5945	0
396	1	>65	2013-12-23	2013-12-30	32.3424	1.59	45.32	53.14	6.89	6.92	13.72	23.4	37.12	3.57	2.57	NA	9	2013-10-21	2013-12-30	5.3	2.7	1.9	1.42105	3.77	126	0.38	119	0.09	2013-12-30		5.7	116	290	41.4331	50.9628	1.8746	41.957	41.957	0
256	2	>65	2013-12-29	2013-12-28	26.9896	1.89	60.17	48.45	6.76	6.8	24.87	19.65	44.52	6.64	17.64	NA	7.16	2012-12-27	2013-12-28	8.2	4.6	2.7	1.7037	3.85	128	0.38	140	0.38	2013-12-28	34.4	8.01	157	406	29.1444	35.8476	1.97335	35.3392	35.3392	0
461	2	>65	2014-01-17	2014-01-14	21.7738	1.67	50.79	57.83	5.47	5.51	25.94	32.81	58.75	2,67	2.67	10.5	12.5	1991-01-13	2014-01-19	5.5	3.1	1.6	1.9375	3.9	121	0.36	347	/	2014-01-14	44.2	10.1	97	228	50.4247	62.0224	1.21921	61.9355	61.9355	1
314	2	>65	2014-01-07	2014-01-04	20.7612	1.69	60.95	51.58	5.16	5.39	12.23	30.98	43.21	1.64	4.64	20.14	20.17	2013-01-03	2014-01-06	7	4.9	1.2	4.08333	3.39	94	0.3	219	/	2014-01-04	33.2	6.56	89	296	55.0332	67.6908	1.11865	66.356	66.356	0
